# Supplementary material for: Integrated meta-analysis and transcriptomics pinpoint genomic loci and novel candidate genes associated with submergence tolerance in rice
Source: BMC Genomics. 2024 Apr 4;25:338. doi: 10.1186/s12864-024-10219-z (PMC10993490; doi:10.1186/s12864-024-10219-z)
Supplement: Supplementary file 3 — Supplementary Material 3 [file 12864_2024_10219_MOESM3_ESM.xlsx]

## Sheet: Table S1
Supplmentary Table 1: List of submergence-related QTLs used in the meta-QTL analysis
Projection status	QTLsa	Chrb	Consensus	LODc	PVEd	95% CIe	CI start	CI stop
Projected	qLEI-1	1	31.915	3.9	0.09	0.248438	15.8333	16.0817
Projected	qAG-1	1	16.855	4.23	25.23	89.146	36.1455	53.0005
Projected	qAG-1	1	15.655	3.25	12.1	24.3494	4.34719	20.0022
Projected	qSUB1.1	1	0	5.16	23.33	36.9203	18.4601	18.4601
Projected	qSUB1.2	1	16.155	3	10	15.8252	0.164879	15.9901
Projected	qSUB1.8.1	1	16.155	3	10	15.8252	0.164879	15.9901
Projected	qAG1–2	1	1.4	4.7	0.11	23.5033	11.0517	12.4517
Projected	qAG1–2	1	1.4	5.3	0.13	19.8874	9.24371	10.6437
Projected	qAG1–2	1	1.4	5	0.12	21.5447	10.0724	11.4724
Projected	qAG1–2	1	1.4	5.4	0.13	19.8874	9.24371	10.6437
Projected	qAG-1	1	15.655	3.25	12.1	0.16631	7.74435	7.91065
Projected	qAG-1-1	1	1.39	1.35	1.19	1.11904	0.13548	1.25452
Projected	qAG-1-2	1	15.76	2.73	2.83	0.470551	7.64472	8.11528
Projected	qSUB1.1	1	14.71	5.16	23.33	0.0678322	7.32108	7.38892
Projected	qSUB1.2	1	16.155	3	10	0.158252	7.99837	8.15663
Not projected	qSUB1.1	1		11.1	37.7	13.1869
Not projected	qAG1a	1		4.29	5.49	0.338734
Not projected	qAG1b	1		10.05	14.14	0.131517
Projected	qAG-2	2	9.505	4.44	14.5	51.2333	20.8642	30.3692
Projected	qAG-2	2	49.145	4.09	15.6	31.3926	8.8762	40.2688
Projected	qSUB2.1	2	40.42	4.8	19.4	6.78584	16.8171	23.6029
Projected	qAG2	2	42.72	3.3	13.4	40.5829	1.06857	41.6514
Projected	qAG-2	2	49.145	4.09	15.6	0.128997	24.508	24.637
Projected	qAG-2	2	42.605	2.73	8.6	0.327808	21.1386	21.4664
Projected	qAG2.1	2	11.97	3	10	0.176667	5.89667	6.07333
Projected	qAG2.2	2	6.34	2.43	9.79	0.180456	3.07977	3.26023
Projected	qAG-2-1	2	20.61	4.24	4.91	0.271214	10.1694	10.4406
Projected	qLTG-3	3	40.7	3.44	19.77	70.798	15.049	55.749
Projected	qLTG-3	3	40.7	4.63	21.64	77.4946	18.3973	59.0973
Projected	qLTG-3	3	40.7	3.29	16.01	57.3331	8.31655	49.0166
Projected	qAG-3	3	19.34	2.97	4.24	0.664894	9.33755	10.0024
Projected	qAG-3	3	19.34	2.65	5.15	0.547408	9.3963	9.9437
Projected	qAG-3-1	3	19.7	2.55	2.78	0.479014	9.61049	10.0895
Projected	qAG 3.1	3	19.62	2.89	7.16	0.123725	9.74814	9.87186
Projected	qAG 3.1b	3	19.34	5.36	59.08	0.0149944	9.6625	9.6775
Not projected	qAG3	3		5.9	18.4	51.3263
Not projected	qAG3	3		2.42	18.21	0.0970163
Projected	qLTG-4	4	4.725	3.02	9.53	34.1277	14.7014	19.4264
Projected	qAG-4	4	0.39	3.31	4.72	0.597277	0.103639	0.493639
Not projected	qSUB4.1	4		3.01	13.39	0.118187
Not projected	qSUB4.1	4		3.01	13.39	21.19
Projected	qLTG-5-1	5	9.5	7.47	4.16	14.8973	2.69865	12.1986
Projected	qLTG-5-2	5	15.905	3.24	12.83	45.9453	15.0201	30.9251
Projected	qLTG-5-3	5	9.68	3.63	9.84	35.2378	12.7789	22.4589
Projected	qLTG-5-3	5	9.68	4.72	16.71	59.8399	25.0799	34.7599
Projected	qLTG-5-3	5	9.68	4.85	19.91	71.2993	30.8097	40.4897
Projected	qLTG-5-2	5	15.905	7	31.23	111.837	47.9661	63.8711
Projected	qLTG-5-2	5	15.905	6.16	28.56	102.276	43.1853	59.0903
Projected	qLTG-5-2	5	15.905	6.76	32.77	117.352	50.7235	66.6285
Projected	qLTG-5-4	5	17.115	6.78	24.32	87.0919	34.9884	52.1034
Projected	qAG-5a	5	5.43	2.9	19.6	39.442	17.006	22.436
Projected	qAG-5b	5	8.54	2.61	16.6	33.4049	12.4325	20.9725
Projected	qAG5	5	4.795	2.3	8.8	26.6514	10.9282	15.7232
Projected	qAG-5a	5	5.43	2.9	19.6	0.102671	2.66366	2.76634
Projected	qAG-5b	5	8.54	2.61	16.6	0.121226	4.20939	4.33061
Projected	qAG6	6	0	5.2	1.5	4.54286	2.27143	2.27143
Projected	qAG6–2	6	0	5.6	0.13	19.8874	9.94371	9.94371
Projected	qAG6–2	6	0	5.4	0.13	19.8874	9.94371	9.94371
Projected	qAG6–2	6	0	7	0.16	16.1585	8.07927	8.07927
Projected	qAG6–2	6	0	6.4	0.15	17.2358	8.61789	8.61789
Projected	qAG6–2	6	0	6.3	0.15	17.2358	8.61789	8.61789
Projected	qAG6–2	6	0	6	0.14	18.4669	9.23345	9.23345
Projected	qLTG-7	7	31	4.02	11.56	41.3973	17.1986	24.1986
Projected	qAG7.1	7	41.435	4.8	15.4	42.9579	17.9789	24.9789
Projected	qAG7.2	7	15.55	7.7	23.3	64.9947	28.9974	35.9974
Projected	qAG7.3	7	38.635	5.5	17.2	47.9789	20.4895	27.4895
Projected	qAG-7	7	21.205	2.74	10.5	21.1296	-7.06481	14.0648
Projected	qAG7.1	7	15.5	12.2	23.5	71.1714	32.0857	39.0857
Projected	qAG7.2	7	36.85	8	19	57.5429	25.2714	32.2714
Projected	qAG7.3	7	20.155	3.8	9.6	29.0743	11.0371	18.0371
Projected	qAG7–4	7	15.3	8.3	0.19	13.6072	-3.30359	10.3036
Projected	qAG7–4	7	15.3	7.9	0.18	14.3631	-3.68157	10.6816
Projected	qAG7–4	7	15.3	6	0.14	18.4669	5.73345	12.7334
Projected	qAG7–4	7	15.3	5.5	0.13	19.8874	6.44371	13.4437
Projected	qAG-7	7	21.205	2.74	10.5	0.191652	3.40417	3.59583
Projected	qAG-7-1	7	26.365	3.86	5.46	0.516328	3.24184	3.75816
Projected	qAG-7-2	7	38.65	3.88	5.49	0.513506	3.24325	3.75675
Projected	qAG-7-1	7	26.365	5.05	3.53	0.798626	3.10069	3.89931
Projected	qAG-7-2	7	38.65	5.86	3.62	0.77877	3.11061	3.88939
Projected	qAG7	7	21.205	13.93	14.06	0.125652	3.43717	3.56283
Projected	qAG-7-1	7	18.445	5.05	9.9	0.134511	3.43274	3.56726
Projected	qAG-7-2	7	40.37	7.12	9.58	0.139004	3.4305	3.5695
Not projected	qSUB8.1	8		3.56	14.98	23.7062
Not projected	qAG8	8		4.63	5.9	0.315195
Projected	qAG-8-1	8	57.16	1.45	1.5	0.887772	16.7269	29.0239
Not projected	qSUB8.1	8		3.56	14.98	0.105642
Not projected	qSUB1.8.1	8		3	10	0.158252
Projected	qLTG-9	9	15.1	3.4	18.33	65.6412	25.2706	40.3706
Projected	qLTG-9	9	15.1	5.27	16.83	60.2696	22.5848	37.6848
Projected	qSUB9.1	9	13.605	3.6	7.3	2.55343	5.52578	8.07922
Projected	qAG9	9	17.515	3.1	1.7	5.14857	6.18321	11.3318
Projected	qAG-9	9	13.335	2.9	4.91	0.574165	6.38042	6.95458
Projected	qAG-9-1	9	7.65	3.88	3.26	0.408484	3.62076	4.02924
Projected	qAG-9-2	9	15.735	15.32	20.59	0.064675	7.83516	7.89984
Not projected	qSUB9.1d	9		17.43	55.59	0.0284678
Not projected	qSUB9.1	9		17.43	53.57	84.7758
Projected	qLTG-10	10	6.965	3.81	12.4	44.4054	18.7202	25.6852
Projected	qLTG-10	10	6.965	4.03	18.82	67.3959	30.2155	37.1805
Projected	qLTG-10	10	6.965	3	13.73	49.1682	21.1016	28.0666
Projected	qAG10–1	10	10.87	4.7	0.11	23.5033	6.31666	17.1867
Projected	qAG10–1	10	10.87	6.3	0.15	17.2358	3.18289	14.0529
Projected	qAG10–1	10	10.87	5	0.12	21.5447	5.33736	16.2074
Projected	qAG10–1	10	10.87	4.7	0.11	23.5033	6.31666	17.1867
Projected	qAG10–1	10	10.87	5.6	0.13	19.8874	4.50871	15.3787
Projected	qAG10–1	10	10.87	6.2	0.15	17.2358	3.18289	14.0529
Projected	qAG-10	10	20.475	5.86	8.67	0.325161	10.0749	10.4001
Not projected	qSUB10.1	10		2.33	10.65	0.148594
Not projected	qSUB10.1	10		2.33	10.65	16.8539
Projected	qLTG-11-1	11	27.695	4.14	15.28	54.7189	13.512	41.207
Projected	qLTG-11-2	11	27.55	4.69	18.54	66.3932	19.4216	46.9716
Projected	qAG-11	11	28.26	3.92	21.1	74.5533	23.1467	51.4067
Not projected	qAG11	11		2.82	3.54	0.525325
Not projected	qAG11	11		2.49	18.21	0.0970163
Projected	qLEI-12	12	16.8	18.2	0.41	1.13177	7.83411	8.96589
Projected	qAG-12	12	16.7	5.71	29.24	103.315	43.3073	60.0073
Projected	qSUB12.1	12	16.8	3.5	16.3	5.7015	5.54925	11.2508
Projected	qAG12	12	16.8	3.5	5.3	16.0514	0.374286	16.4257
Projected	qAG-12-1	12	16.8	7.39	10.02	0.281352	8.25932	8.54068
Projected	qAG-12-2	12	15.13	4.29	6.03	0.467521	7.33124	7.79876
Projected	qAG-12	12	16.8	5.47	2.99	0.942859	7.92857	8.87143
a quantitative trait loci. b chromosome. c logarithm of odds. d phenotypic variance explained. e confidence interval

## Sheet: Table S2
Supplmentary Table 2: List of 18 MQTLs identified for submergence tolerance in rice
No.a	MQTL ID	Chr	Position (cM)b	CI (cM) c	Genetic Interval (cM)	No. of initial QTLs	PVE (%) d	Flanking markers
1	MQT1.1	1	0	0.22	0.21 - 0.43	7	7.492	RM10108-RM10696
2	MQTL1.2	1	23.39	1.31	24.62 - 25.93	1	12.1	GNMS239-id1015541
3	MQTL2.1	2	0.25	0.12	0.14 - 0.26	6	12.18	RM12578 - RM12381
4	MQTL3.1	3	0	0.02	0.00 - 0.02	4	18.54	GNMS1289 - RM3265
5	MQTL3.2	3	49.94	40.7	15.04 - 55.74	1	16.01	RM16024 - RM14909
6	MQTL4.1	4	0.34	0.39	0.10 - 0.49	1	4.72	RM16253 - S4_13346339
7	MQTL4.2	4	16.68	4.72	14.70 - 19.42	1	9.53	chen4.11 - RM17377
8	MQTL5.1	5	29.66	2.93	30.01 - 32.94	6	13.814	RG119 - GNMS1826
9	MQTL5.2	5	41.86	17.12	34.98 - 52.1	1	31.23	RZ225B
10	MQTL6.1	6	12	2.78	10.82 - 13.6	2	0.83	RM340
11	MQTL7.1	7	0	0.12	0.11 - 0.23	9	12.01	HV7-02 - S2329
12	MQTL8.1	8	28.9	12.3	16.72 - 29.02	1	1.8	TP1K12BZ1 - RM22312
13	MQTL9.1	9	0.1	0.07	0.04 - 0.11	5	7.55	RZ405C - RM23655
14	MQTL9.2	9	20	15.1	25.27 - 40.37	1	16.83	RM24651
15	MQTL10.1	10	11.79	10.87	6.31 - 17.18	1	0.15	RM25399 - RM5009
16	MQTL10.2	10	20.58	6.96	18.72 - 25.68	1	18.82	RM25737 - RM591
17	MQTL11.1	11	73	16.07	57.06 - 73.13	3	18.3	GNMS3235 - RM27291
18	MQTL12.1	12	0.41	0.29	0.28 - 0.51	5	11.46	HV12-11 - TEL2A
a The number of the MQTLs
b The MQTL position on consensus map
c The confidence interval (95%) of MQTL on consensus map
d The mean phenotypic variance explained by initial QTLs involved in MQTLs

## Sheet: Table S3
Supplmentary Table 3: The GWAS studies on submergence related traits used in this study
ID	Source of genotype	Panel size	Marker type/number	Modela	Number of MTAb	Trait	Environment	References
1	United States Department of Agriculture Genetic Stocks-Oryza (USDA-GSOR) gene bank	153	SNP/3691	MLM, GLM	88	1 submergence related trait	Taiwan	Hsu and Tang 2015
2	indica accessions from 19 countries	432	SNP/5291	MLM	22	3 submergence related traits	HZ, China	Zhang et al. 2017
3	CREA‐Research Centre for Cereal and Industrial Crops	273	SNP/ 31,347	MLM	11	1 submergence related trait	Vercelli, Italy	Nghi et al. 2019
4	94 deep-water rice genotypes collected from diferent food-prone districts/villages of Assam	94	50 K/NA	MLM, MLMM, FarmCPU	41	3 submergence related trait	Assam, India	Rohilla et al. 2020
5	166 rice varieties from 3K project	166	SNP/NA	MLM	12	3 submergence related trait	Shenzhen, China	Gao et al. 2020
6	Most accessions from southern China, whereas others were from Japan, the Philippines, Vietnam, Indonesia, Pakistan, India, the United States and other countries	209	SNP/2,123,725	MLM	26	4 submergence related trait	GZ, China	Su et al. 2021
7	USDA National Small Grains Collection and the Genetic Stocks-Oryza (GSOR) collection (USDA–ARS; Stuttgart, AR) and breeding lines and released cultivars collected from the Texas A&M AgriLife Research Center	241	7 K/NA	MLM	30	4 submergence related trait	Beaumont, USA	Thapa et al. 2022
8	Accessions selected from 3,000 Rice Genomes Project	498	SNP/ 2,760,730	MLM	177	2 submergence related trait	China	Islam et al. 2022
9	Accessions from China (mainly from Guangdong Province), the International Rice Research Institute (IRRI), Vietnam, India, Nepal, South Korea, and other countries and regions	200	SNP/161,657	MLM	96	4 submergence related trait	GZ, China	Liu et al. 2023
a MLM, mixed linear model; MLMM,multi locus mixed model; GLM,general linear model; Fixed and random model Circulating Probability Unification
b The number of marker-trait association (MTA) identified in previous GWAS studies
References：
Hsu SK, and Tung CW (2015) Genetic mapping of anaerobic germination-associated QTLs controlling coleoptile elongation in rice. Rice 8:38
Zhang M, Lu Q, Wu W, Niu X, Wang C, Feng Y, Xu Q, Wang S, Yuan X, Yu H, Wang Y and Wei X (2017) Association mapping reveals novel genetic loci contributing to flooding tolerance during germination in indica rice. Front Plant Sci 8:678
Nghi NK, Tondelli A, Valè G,Tagliani A, Marè C, Perata P, Pucciariello C (2019) Dissection of coleoptile elongation in japonica rice under submergence through integrated genome‐wide association mapping and transcriptional analyses. Plant Cell Environ 42:1832–1846
Rohilla M, Singh N, Mazumder A, Sen P, Roy P, Chowdhury D, Singh NK, MondaTK (2020) Genome-wide association studies using 50 K rice genic SNP chip unveil genetic architecture for anaerobic germination of deep-water rice population of Assam, India. Mol Genet Genomics 295:1211–1226
Gao H, Zhang C, He H, Liu T, Zhang B, Lin H, Li X, Wei Z, Yuan Q, Wang Q, Yu C, Shang L (2020) Loci and alleles for submergence responses revealed by GWAS and transcriptional analysis in rice. Mol Breeding 40:75
Su L, Yang J, Li D, Peng Z, Xia A, Yang M, Luo L, Huang C, Wang J, Wang H, Chen Z, Guo T (2021) Dynamic genome-wide association analysis and identification of candidate genes involved in anaerobic germination tolerance in rice. Rice 14:1
Thapa R, Tabien RE, Thomson MJ, Septiningsih EM (2022) Genetic factors underlying anaerobic germination in rice: Genome-wide association study and transcriptomic analysis. Plant Genome e20261
Islam MR, Naveed SA, Zhang Y, Li Z, Zhao X, Fiaz S, Zhang F, Wu Z, Hu Z, Fu B, Shi Y, Shah SM, Xu J Wang W (2022) Identification of candidate genes for salinity and anaerobic tolerance at the germination stage in rice by genome_x005f_x005f_x005f_x005f_x005f_x005f_x005f_x005f_x005f_x005f_x005f_x005f_x005f_x005f_x005f_x005f_x005f_x005f_x005f_x005f_x005f_x005f_x005f_x0002_wide association analyses. …
Liu K, Yang J, Sun K, Li D, Luo L, Zheng T, Wang H, Chen Z, Guo T (2023) Genome‑wide association study reveals novel genetic loci involved in anaerobic germination tolerance in Indica rice. Mol Breeding 43:9

## Sheet: Tabl S4
Supplmentary Table 4: Annotation of 858 gene detected in core MQTL regions
MQTL2.1
Gene ID	Start	End	Annotation
LOC_Os02g02160	651349	650534	expressed protein
LOC_Os02g02170	655324	657245	transporter, major facilitator family, putative, expressed
LOC_Os02g02180	660670	659690	retrotransposon protein, putative, unclassified
LOC_Os02g02190	669053	667194	transporter, major facilitator family, putative, expressed
LOC_Os02g02200	676466	677742	thaumatin, putative, expressed
LOC_Os02g02210	697350	679445	aminotransferase, putative, expressed
LOC_Os02g02230	712586	715746	cytochrome P450, putative, expressed
LOC_Os02g02240	717857	719511	expressed protein
LOC_Os02g02250	726578	734046	expressed protein
LOC_Os02g02270	743291	745498	expressed protein
LOC_Os02g02260	739370	738922	expressed protein
LOC_Os02g02275	745924	748174	expressed protein
LOC_Os02g02290	759273	748704	SNF2 family N-terminal domain containing protein, expressed
LOC_Os02g02310	765023	763296	auxin-induced protein 5NG4, putative, expressed
LOC_Os02g02320	772138	767270	OsSCP6 - Putative Serine Carboxypeptidase homologue, expressed
LOC_Os02g02330	774907	775182	hypothetical protein
LOC_Os02g02340	778356	775494	glycerol-3-phosphate acyltransferase, putative, expressed
LOC_Os02g02350	785676	780642	OsFBK2 - F-box domain and kelch repeat containing protein, expressed
LOC_Os02g02360	785941	789235	expressed protein
LOC_Os02g02370	791081	789597	myb-like DNA-binding domain containing protein, putative, expressed
LOC_Os02g02390	818981	824546	S1 RNA binding domain containing protein, expressed
LOC_Os02g02400	827644	824850	catalase isozyme A, putative, expressed
LOC_Os02g02410	842672	838717	DnaK family protein, putative, expressed
LOC_Os02g02424	859880	853767	ZOS2-02 - C2H2 zinc finger protein, expressed
LOC_Os02g02450	862272	865065	transposon protein, putative, unclassified, expressed
LOC_Os02g02460	869292	866007	transposon protein, putative, unclassified, expressed
LOC_Os02g02470	870724	876616	oxidoreductase, short chain dehydrogenase/reductase family domain containing protein, expressed
LOC_Os02g02480	878615	874691	basic helix-loop-helix DND-binding domain containing protein, expressed
LOC_Os02g02490	884018	888245	phytosulfokine receptor precursor, putative, expressed
LOC_Os02g02500	890263	894233	remorin family protein, putative, expressed
LOC_Os02g02510	895733	894656	DNA-directed RNA polymerase II subunit RPB4, putative, expressed
LOC_Os02g02520	896074	900377	expressed protein
LOC_Os02g02524	900945	906395	canopy homolog 2 precursor, putative, expressed
LOC_Os02g02530	906564	911664	signal peptide peptidase domain containing protein, expressed
LOC_Os02g02540	918797	923970	glutamate receptor, putative, expressed
LOC_Os02g02550	924454	926632	peptidyl-prolyl cis-trans isomerase, FKBP-type, putative, expressed
LOC_Os02g02560	929945	926031	UTP--glucose-1-phosphate uridylyltransferase, putative, expressed
LOC_Os02g02570	934291	930252	autophagy protein 5, putative, expressed
LOC_Os02g02580	937786	934586	expressed protein
LOC_Os02g02590	941308	938314	PPR repeat domain containing protein, putative, expressed
LOC_Os02g02600	950728	954728	glyco
LOC_Os02g02610	960792	956628	transposon protein, putative, unclassified, expressed
LOC_Os02g02620	961509	965543	sialyltransferase family domain containing protein, expressed
LOC_Os02g02630	966388	965931	THION20 - Plant thionin family protein precursor, putative, expressed
LOC_Os02g02640	967172	974497	NBS-LRR disease resistance protein, putative, expressed
LOC_Os02g02650	976077	975623	THION21 - Plant thionin family protein precursor, putative
LOC_Os02g02660	978126	987135	retrotransposon protein, putative, unclassified, expressed
LOC_Os02g02670	988442	995506	NBS-LRR disease resistance protein, putative, expressed
LOC_Os02g02690	1011875	1008399	expressed protein
LOC_Os02g02700	1013990	1016215	AMP-binding enzyme, putative, expressed
LOC_Os02g02710	1017473	1022003	zinc carboxypeptidase family protein, putative, expressed
LOC_Os02g02720	1024751	1022071	SNARE domain containing protein, putative, expressed
LOC_Os02g02730	1029925	1034242	expressed protein
LOC_Os02g02740	1039710	1036857	PPR repeat containing protein, expressed
LOC_Os02g02750	1041120	1046183	CDP-alcohol phosphatidyltransferase, putative, expressed
LOC_Os02g02770	1050120	1047595	PPR repeat domain containing protein, putative, expressed
LOC_Os02g02780	1056830	1050786	protein kinase family protein, putative, expressed
LOC_Os02g02790	1061877	1066213	C2 domain containing protein, expressed
LOC_Os02g02800	1067025	1069448	AGAP001222-PA, putative, expressed
LOC_Os02g02810	1072090	1069017	expressed protein
LOC_Os02g02820	1076776	1073551	helix-loop-helix DNA-binding domain containing protein, expressed
LOC_Os02g02830	1078475	1079652	ubiquitin-conjugating enzyme, putative, expressed
LOC_Os02g02840	1084283	1080513	ras-related protein, putative, expressed
LOC_Os02g02850	1089626	1086158	bifunctional protein folD, putative, expressed
LOC_Os02g02860	1095993	1090312	glutamyl-tRNA synthetase, putative, expressed
LOC_Os02g02870	1104306	1102965	glycine-rich protein 2, putative, expressed
LOC_Os02g02880	1111999	1106242	expressed protein
LOC_Os02g02890	1116059	1117136	peptidyl-prolyl cis-trans isomerase, putative, expressed
LOC_Os02g02900	1125414	1123522	expressed protein
LOC_Os02g02910	1132613	1126021	expressed protein
LOC_Os02g02920	1134713	1139362	HVA22, putative, expressed
LOC_Os02g02930	1145779	1151142	terpene synthase, putative, expressed
LOC_Os02g02940	1151805	1154292	succinate dehydrogenase subunit 3, putative, expressed
LOC_Os02g02950	1154674	1157039	pentatricopeptide, putative, expressed
LOC_Os02g02960	1161278	1158885	histone deacetylase complex subunit SAP18, putative, expressed
LOC_Os02g02970	1162143	1165062	expressed protein
LOC_Os02g02980	1173549	1166107	MATE domain containing protein, expressed
LOC_Os02g02990	1176785	1174224	translation initiation factor eIF3 subunit, putative, expressed
LOC_Os02g03000	1182756	1178839	division protein, putative, expressed
LOC_Os02g03010	1186387	1184904	expressed protein
LOC_Os02g03020	1187942	1187087	EF hand family protein, putative, expressed
LOC_Os02g03030	1190846	1192461	ATXR, putative, expressed
LOC_Os02g03040	1197056	1193366	RNA recognition motif containing protein, expressed
LOC_Os02g03050	1202304	1198657	dimethyladenosine transferase, putative, expressed
LOC_Os02g03100	1230217	1227308	oxidoreductase, aldo/keto reductase family protein, putative, expressed
LOC_Os02g03110	1234484	1231020	CDP-alcohol phosphatidyltransferase, putative, expressed
LOC_Os02g03130	1245577	1247286	expressed protein
LOC_Os02g03140	1249268	1249053	inhibitor I family protein, putative, expressed
LOC_Os02g03150	1250017	1250226	inhibitor I family protein, putative, expressed
LOC_Os02g03160	1252853	1257075	retrotransposon protein, putative, Ty1-copia subclass, expressed
LOC_Os02g03170	1258361	1258591	inhibitor I family protein, putative, expressed
LOC_Os02g03180	1259983	1260234	inhibitor I family protein, putative, expressed
LOC_Os02g03200	1266099	1263500	FAD-binding and arabino-lactone oxidase domains containing protein, putative, expressed
LOC_Os02g03210	1275549	1273223	FAD-binding and arabino-lactone oxidase domains containing protein, putative, expressed
LOC_Os02g03220	1283277	1288182	protein binding protein, putative, expressed
LOC_Os02g03230	1292421	1288971	membrane related protein CP5, putative, expressed
LOC_Os02g03240	1295233	1299527	transposon protein, putative, unclassified, expressed
LOC_Os02g03250	1302273	1304324	expressed protein
LOC_Os02g03260	1309845	1304820	3-isopropylmalate dehydratase large subunit 2, putative, expressed
LOC_Os02g03270	1313910	1319031	AT hook motif domain containing protein, expressed
LOC_Os02g03280	1326922	1330316	transmembrane BAX inhibitor motif-containing protein, putative, expressed
LOC_Os02g03294	1331347	1333420	cyclin, putative, expressed
LOC_Os02g03310	1334563	1338610	KH domain containing protein, putative, expressed
LOC_Os02g03320	1341178	1344290	plant neutral invertase domain containing protein, expressed
LOC_Os02g03330	1344644	1347027	expressed protein
LOC_Os02g03340	1351333	1347157	RNA polymerase II transcription factor B subunit 4, putative, expressed
LOC_Os02g03350	1352190	1358088	transposon protein, putative, unclassified, expressed
LOC_Os02g03360	1360424	1363699	expressed protein
LOC_Os02g03370	1366149	1369039	expressed protein
LOC_Os02g03380	1369986	1374150	retrotransposon protein, putative, unclassified, expressed
LOC_Os02g03390	1375685	1377691	expressed protein
LOC_Os02g03400	1382389	1379250	microtubule associated protein, putative, expressed
LOC_Os02g03410	1387873	1394417	CAMK_CAMK_like.12 - CAMK includes calcium/calmodulin depedent protein kinases, expressed
LOC_Os02g03520	1430325	1430872	THION25 - Plant thionin family protein precursor, expressed
LOC_Os02g03530	1433310	1436998	PPR repeat domain containing protein, putative, expressed
LOC_Os02g03540	1441125	1437433	phosphoribosyl transferase, putative, expressed
LOC_Os02g03550	1443900	1446797	glycosyl hydrolases family 16, putative, expressed
LOC_Os02g03560	1447115	1449636	expressed protein
LOC_Os02g03570	1450163	1450996	hsp20/alpha crystallin family protein, putative, expressed
LOC_Os02g03575	1453366	1456375	expressed protein
LOC_Os02g03580	1457113	1461449	transcription factor, putative, expressed
LOC_Os02g03590	1468260	1461544	expressed protein
LOC_Os02g03600	1474710	1468977	dnaJ domain containing protein, expressed
LOC_Os02g03610	1476335	1480287	ADP-ribosylation factor, putative, expressed
LOC_Os02g03620	1485113	1481233	seven in absentia protein family domain containing protein, expressed
LOC_Os02g03630	1499923	1503468	transposon protein, putative, CACTA, En/Spm sub-class, expressed
LOC_Os02g03640	1507314	1511605	expressed protein
LOC_Os02g03650	1518563	1523179	expressed protein
LOC_Os02g03660	1524951	1526174	OsFBDUF12 - F-box and DUF domain containing protein, expressed
LOC_Os02g03670	1535776	1531654	expressed protein
LOC_Os02g03680	1538173	1537788	expressed protein
LOC_Os02g03690	1539488	1548149	beta-amylase, putative, expressed
LOC_Os02g03700	1553359	1550673	expressed protein
LOC_Os02g03710	1559143	1558479	UP-9A, putative, expressed
LOC_Os02g03720	1560693	1563343	expressed protein
LOC_Os02g03730	1565446	1563393	SWIB/MDM2 domain containing protein, expressed
LOC_Os02g03740	1569573	1566087	pyridoxal biosynthesis protein PDX2, putative, expressed
LOC_Os02g03750	1574900	1570082	polygalacturonase, putative, expressed
LOC_Os02g03760	1579207	1575448	expressed protein
LOC_Os02g03770	1589008	1589945	expressed protein
LOC_Os02g03780	1593406	1593186	hypothetical protein
LOC_Os02g03790	1594561	1599327	expressed protein
LOC_Os02g03840	1617326	1630169	expressed protein
LOC_Os02g03850	1636772	1631971	glycosyltransferase, putative, expressed
LOC_Os02g03860	1637578	1641859	mitochondrial ATP synthase precursor, putative, expressed
LOC_Os02g03870	1648808	1643966	periplasmic beta-glucosidase precursor, putative, expressed
LOC_Os02g03880	1650815	1651072	expressed protein
LOC_Os02g03890	1655123	1652074	nuclear transport factor 2, putative, expressed
LOC_Os02g03900	1662644	1658576	metal transporter Nramp6, putative, expressed
LOC_Os02g03910	1664217	1665802	OsFBX35 - F-box domain containing protein, expressed
LOC_Os02g03920	1666678	1667007	expressed protein
LOC_Os02g03930	1672318	1667744	expressed protein
LOC_Os02g03940	1676493	1672928	expressed protein
LOC_Os02g03950	1680213	1685319	zinc finger, C3HC4 type family protein, expressed
LOC_Os02g03960	1697219	1695454	CPuORF1 - conserved peptide uORF-containing transcript, expressed
LOC_Os02g03970	1716927	1708915	PPR repeat domain containing protein, putative, expressed
LOC_Os02g03980	1720857	1719673	OsFBX36 - F-box domain containing protein, expressed
LOC_Os02g03990	1727642	1723476	WD domain, G-beta repeat domain containing protein, expressed
LOC_Os02g04000	1731654	1732793	OsFBX37 - F-box domain containing protein, expressed
LOC_Os02g04010	1737711	1733994	cyclin-T1-1, putative, expressed
LOC_Os02g04020	1743145	1748216	expressed protein
LOC_Os02g04030	1753303	1748459	phosphatidylinositol transfer, putative, expressed
LOC_Os02g04040	1757790	1754546	RecF/RecN/SMC N terminal domain containing protein, expressed
LOC_Os02g04050	1764006	1758439	chromosome segregation protein, putative, expressed
LOC_Os02g04060	1767766	1766071	RecF/RecN/SMC N terminal domain containing protein, expressed
LOC_Os02g04070	1768220	1772620	retrotransposon protein, putative, unclassified, expressed
LOC_Os02g04080	1779320	1772752	chromosome segregation protein sudA, putative, expressed
LOC_Os02g04090	1782004	1780356	retrotransposon protein, putative, unclassified, expressed
LOC_Os02g04100	1784550	1788087	peptidase, T1 family, putative, expressed
LOC_Os02g04110	1788746	1792598	expressed protein
LOC_Os02g04120	1793652	1797589	cytidylyltransferase domain containing protein, expressed
LOC_Os02g04130	1800811	1799733	DUF1645 domain containing protein, putative, expressed
LOC_Os02g04200	1840804	1846851	transposon protein, putative, unclassified, expressed
LOC_Os02g04210	1848216	1848884	expressed protein
LOC_Os02g04220	1849862	1850173	expressed protein
LOC_Os02g04230	1858237	1850954	CGMC_MAPKCMGC_2.7 - CGMC includes CDA, MAPK, GSK3, and CLKC kinases, expressed
LOC_Os02g04240	1864612	1859994	wee1-like protein kinase, putative, expressed
LOC_Os02g04250	1872601	1874915	glycosyltransferase, putative, expressed
LOC_Os02g04260	1882476	1878983	expressed protein
LOC_Os02g04270	1882715	1888956	DNA polymerase V, putative, expressed
LOC_Os02g04280	1889869	1890192	retrotransposon protein, putative, Ty3-gypsy subclass
LOC_Os02g04290	1891132	1894155	retrotransposon protein, putative, unclassified, expressed
LOC_Os02g04300	1897289	1894992	retrotransposon protein, putative, unclassified, expressed
LOC_Os02g04310	1900969	1898854	retrotransposon protein, putative, unclassified
LOC_Os02g04320	1903004	1905136	WD domain, G-beta repeat domain containing protein, expressed
LOC_Os02g04325	1905767	1908082	expressed protein
LOC_Os02g04330	1908981	1912809	5-AMP-activated protein kinase beta-1 subunit-related, putative, expressed
LOC_Os02g04340	1916183	1913425	NIN-like protein 2, putative, expressed
LOC_Os02g04350	1919044	1917163	retrotransposon protein, putative, unclassified, expressed
LOC_Os02g04360	1921049	1921726	expressed protein
LOC_Os02g04369	1928625	1929506	expressed protein
LOC_Os02g04380	1933214	1930708	expressed protein
LOC_Os02g04390	1937611	1937125	expressed protein
LOC_Os02g04400	1942710	1942973	expressed protein
LOC_Os02g04410	1945719	1944550	expressed protein
LOC_Os02g04420	1949400	1947602	expressed protein
LOC_Os02g04430	1949825	1953397	STRUBBELIG-RECEPTOR FAMILY 1 precursor, putative, expressed
LOC_Os02g04440	1955268	1965696	transducin family protein, putative, expressed
LOC_Os02g04450	1967698	1972819	plant-specific domain TIGR01589 family protein, putative, expressed
LOC_Os02g04460	1974663	1972935	ribosomal protein L3, putative, expressed
LOC_Os02g04470	1976598	1976924	retrotransposon protein, putative, unclassified
LOC_Os02g04480	1979693	1983630	cleavage and polyadenylation specificity factor, putative, expressed
LOC_Os02g04490	1986422	1997362	histone acetyltransferase HAC1, putative, expressed
LOC_Os02g04500	1998224	2000921	S-adenosyl-L-methionine-dependent methyltransferase mraW, putative, expressed
LOC_Os02g04530	2011707	2018122	rust resistance-like protein RP1, putative, expressed
LOC_Os02g04540	2023488	2020969	retrotransposon protein, putative, unclassified, expressed
LOC_Os02g04550	2036222	2036524	expressed protein
LOC_Os02g04560	2037523	2040435	marker Xucw84, putative, expressed
LOC_Os02g04570	2041370	2044121	expressed protein
LOC_Os02g04580	2048255	2047914	retrotransposon protein, putative, unclassified
LOC_Os02g04590	2055248	2052178	auxin-independent growth promoter, putative, expressed
LOC_Os02g04610	2064263	2065869	expressed protein
LOC_Os02g04620	2066200	2065874	marker Xucw84, putative
LOC_Os02g04630	2070492	2075369	sodium/calcium exchanger protein, putative, expressed
LOC_Os02g04640	2079149	2075496	Myb-like DNA-binding domain containing protein, putative, expressed
LOC_Os02g04650	2085271	2082474	activator of 90 kDa heat shock protein ATPase homolog, putative, expressed
LOC_Os02g04660	2093051	2087063	arginine N-methyltransferase 5, putative, expressed
LOC_Os02g04670	2096202	2101457	glucan endo-1,3-beta-glucosidase precursor, putative, expressed
LOC_Os02g04680	2105726	2110544	OsSPL3 - SBP-box gene family member, expressed
LOC_Os02g04690	2120419	2110921	cycloartenol synthase, putative, expressed
LOC_Os02g04700	2125283	2128770	tRNA synthetases class II domain containing protein, expressed
LOC_Os02g04710	2137102	2128229	cycloartenol synthase, putative, expressed
LOC_Os02g04720	2140691	2141328	expressed protein
LOC_Os02g04725	2144272	2141637	dolichol phosphate-mannose biosynthesis regulatory protein, putative, expressed
LOC_Os02g04730	2153358	2148473	cycloartenol synthase, putative, expressed
LOC_Os02g04740	2160020	2161123	molybdenum cofactor synthesis protein 2 large subunit, putative, expressed
LOC_Os02g04750	2166648	2161769	cycloartenol synthase, putative, expressed
LOC_Os02g04755	2170656	2167665	transposon protein, putative, unclassified, expressed
LOC_Os02g04760	2178634	2174423	cycloartenol synthase, putative, expressed
LOC_Os02g04770	2180598	2182741	expressed protein
LOC_Os02g04780	2192208	2193869	expressed protein
LOC_Os02g04820	2224908	2222760	retrotransposon protein, putative, unclassified, expressed
LOC_Os02g04830	2227106	2226405	retrotransposon, putative, centromere-specific
LOC_Os02g04840	2239525	2230652	GHMP kinases ATP-binding protein, putative, expressed
LOC_Os02g04850	2242600	2241066	expressed protein
LOC_Os02g04860	2246169	2242926	expressed protein
LOC_Os02g04870	2248194	2249253	retrotransposon protein, putative, Ty1-copia subclass, expressed
LOC_Os02g04880	2253515	2256951	expressed protein
LOC_Os02g04910	2273443	2266957	transposon protein, putative, unclassified, expressed
LOC_Os02g04890	2259425	2259989	hypothetical protein
LOC_Os02g04900	2264881	2263604	expressed protein
LOC_Os02g04915	2274553	2275713	expressed protein
LOC_Os02g04924	2277044	2279841	retrotransposon protein, putative, unclassified, expressed
LOC_Os02g04940	2296261	2302801	retrotransposon protein, putative, Ty3-gypsy subclass, expressed
LOC_Os02g04945	2317216	2312150	phosphatidate cytidylyltransferase family protein, putative, expressed
LOC_Os02g04950	2323337	2318091	splicing factor 3B subunit 1, putative, expressed
LOC_Os02g04960	2325414	2328088	expressed protein
LOC_Os02g04970	2331669	2345505	expressed protein
LOC_Os02g04980	2352127	2357017	transposon protein, putative, unclassified, expressed
LOC_Os02g05020	2379898	2383377	hypothetical protein
LOC_Os02g04990	2367923	2368408	expressed protein
LOC_Os02g05000	2369557	2371348	expressed protein
LOC_Os02g05020	2379898	2383377	hypothetical protein
LOC_Os02g05030	2388399	2394346	sucrose-phosphatase, putative, expressed
LOC_Os02g05040	2397461	2404976	cyclin-related protein, putative, expressed
LOC_Os02g05090	2431136	2431903	expressed protein
LOC_Os02g05100	2433693	2435975	transposon protein, putative, unclassified, expressed
LOC_Os02g05110	2439558	2442916	transposon protein, putative, unclassified
LOC_Os02g05120	2444345	2445715	expressed protein
LOC_Os02g05130	2451316	2452589	expressed protein
LOC_Os02g05140	2460148	2459397	expressed protein
LOC_Os02g05150	2461095	2464636	retrotransposon protein, putative, unclassified, expressed
LOC_Os02g05160	2464961	2468284	retrotransposon protein, putative, unclassified, expressed
LOC_Os02g05170	2470502	2473037	retrotransposon protein, putative, Ty3-gypsy subclass, expressed
LOC_Os02g05180	2480420	2474409	retrotransposon protein, putative, Ty3-gypsy subclass, expressed
LOC_Os02g05190	2484075	2485266	expressed protein
LOC_Os02g05199	2486465	2488967	expressed protein
LOC_Os02g05210	2493855	2490682	retrotransposon protein, putative, unclassified, expressed
LOC_Os02g05220	2497922	2503911	retrotransposon protein, putative, unclassified, expressed
LOC_Os02g05230	2509048	2506009	retrotransposon protein, putative, unclassified, expressed
LOC_Os02g05240	2511114	2511578	expressed protein
LOC_Os02g05244	2516849	2519232	expressed protein
LOC_Os02g05250	2522076	2521224	expressed protein
LOC_Os02g05260	2533667	2527894	retrotransposon protein, putative, unclassified, expressed
LOC_Os02g05270	2536175	2535307	hypothetical protein
LOC_Os02g05280	2538170	2538670	hypothetical protein
LOC_Os02g05290	2539906	2540694	hypothetical protein
LOC_Os02g05300	2543952	2542090	expressed protein
LOC_Os02g05310	2545984	2551066	splicing factor 3B subunit 1, putative, expressed
LOC_Os02g05320	2551619	2556278	phosphatidate cytidylyltransferase family protein, putative, expressed
LOC_Os02g05330	2557627	2561096	DEAD-box ATP-dependent RNA helicase, putative, expressed
LOC_Os02g05340	2563637	2571264	proteasome/cyclosome repeat containing protein, expressed
LOC_Os02g05350	2572787	2572269	expressed protein
LOC_Os02g05360	2577069	2575642	expressed protein
LOC_Os02g05365	2577378	2578660	expressed protein
LOC_Os02g05370	2582089	2586186	retrotransposon protein, putative, Ty3-gypsy subclass, expressed
LOC_Os02g05390	2592402	2588321	retrotransposon protein, putative, Ty3-gypsy subclass, expressed
LOC_Os02g05400	2598356	2593933	transmembrane protein 15, putative, expressed
LOC_Os02g05410	2604033	2599191	splicing factor 3B subunit 1, putative, expressed
LOC_Os02g05420	2607099	2611381	expressed protein
LOC_Os02g05430	2614087	2611228	expressed protein
LOC_Os02g05440	2614247	2619027	expressed protein
LOC_Os02g05450	2620369	2626310	Homeobox domain containing protein, expressed
LOC_Os02g05460	2632111	2631740	hypothetical protein
LOC_Os02g05470	2638417	2642111	CCT motif family protein, expressed
LOC_Os02g05480	2646360	2642977	CGMC_MAPKCMGC_2_SLT2y_ERK.1 - CGMC includes CDA, MAPK, GSK3, and CLKC kinases, expressed
LOC_Os02g05490	2656065	2659128	expressed protein
LOC_Os02g05500	2659672	2663048	pyridoxamine 5'-phosphate oxidase family protein, putative, expressed
LOC_Os02g05510	2664370	2668170	GATA transcription factor 25, putative, expressed
LOC_Os02g05520	2668556	2671036	expressed protein
LOC_Os02g05530	2674126	2676604	expressed protein
LOC_Os02g05540	2679976	2680529	expressed protein
LOC_Os02g05550	2681214	2685181	retrotransposon protein, putative, Ty1-copia subclass, expressed
LOC_Os02g05510	2664370	2668170	GATA transcription factor 25, putative, expressed
LOC_Os02g05520	2668556	2671036	expressed protein
LOC_Os02g05530	2674126	2676604	expressed protein
LOC_Os02g05540	2679976	2680529	expressed protein
LOC_Os02g05550	2681214	2685181	retrotransposon protein, putative, Ty1-copia subclass, expressed
LOC_Os02g05560	2695689	2700303	retrotransposon protein, putative, unclassified, expressed
LOC_Os02g05570	2706492	2702806	transposon protein, putative, CACTA, En/Spm sub-class, expressed
LOC_Os02g05580	2711322	2708167	transposon protein, putative, CACTA, En/Spm sub-class, expressed
LOC_Os02g05590	2712291	2712959	ribosome inactivating protein, putative, expressed
LOC_Os02g05600	2722136	2725218	expressed protein
LOC_Os02g05610	2728848	2734454	ZOS2-03 - C2H2 zinc finger protein, expressed
LOC_Os02g05620	2738357	2735886	ATEXO70G1, putative, expressed
LOC_Os02g05630	2744209	2747564	protein phosphatase 2C, putative, expressed
LOC_Os02g05640	2757693	2758714	homeobox associated leucine zipper, putative, expressed
LOC_Os02g05650	2762882	2760577	expressed protein
LOC_Os02g05660	2770021	2766217	DEAD-box ATP-dependent RNA helicase 35A, putative, expressed
LOC_Os02g05670	2774720	2772143	expressed protein
LOC_Os02g05680	2776407	2779386	apoptosis-inducing factor 2, putative, expressed
LOC_Os02g05686	2786759	2789075	expressed protein
LOC_Os02g05692	2791242	2795471	zinc finger, C3HC4 type domain containing protein, expressed
LOC_Os02g05700	2798804	2803831	OsFBO8 - F-box and other domain containing protein, expressed
LOC_Os02g05730	2824133	2816880	protein kinase domain containing protein, expressed
LOC_Os02g05744	2830402	2824360	endoglucanase, putative, expressed
LOC_Os02g05760	2833226	2836633	hypothetical protein
LOC_Os02g05770	2838179	2842549	expressed protein
LOC_Os02g05780	2842902	2847428	expressed protein
LOC_Os02g05790	2861705	2858633	expressed protein
LOC_Os02g05800	2864536	2863337	expressed protein
LOC_Os02g05810	2865054	2869033	expressed protein
LOC_Os02g05820	2869670	2874218	protein kinase domain containing protein, expressed
LOC_Os02g05830	2874934	2876452	ribulose bisphosphate carboxylase small chain, chloroplast precursor, putative, expressed
LOC_Os02g05840	2882177	2876553	VIL2 protein, putative, expressed
LOC_Os02g05850	2887328	2892037	transposon protein, putative, unclassified, expressed
LOC_Os02g05860	2895240	2893008	retrotransposon protein, putative, unclassified, expressed
LOC_Os02g05870	2903751	2898892	expressed protein
LOC_Os02g05880	2919109	2904357	RNA polymerase Rpb1, domain 2 family protein, expressed
LOC_Os02g05890	2925073	2922354	EMB1303, putative, expressed
LOC_Os02g05900	2928922	2932227	ternary complex factor MIP1, putative, expressed
LOC_Os02g05910	2937379	2933894	phytosulfokine receptor precursor, putative, expressed
LOC_Os02g05920	2941648	2938046	phytosulfokine receptor precursor, putative, expressed
LOC_Os02g05930	2949306	2945293	phytosulfokine receptor precursor, putative, expressed
LOC_Os02g05940	2955766	2952131	phytosulfokine receptor precursor, putative, expressed
LOC_Os02g05950	2962177	2958769	phytosulfokine receptor precursor, putative, expressed
LOC_Os02g05960	2968658	2965240	phytosulfokine receptor precursor, putative, expressed
LOC_Os02g05970	2975382	2971987	phytosulfokine receptor precursor, putative, expressed
LOC_Os02g05990	2991657	2988831	transposon protein, putative, unclassified
LOC_Os02g06040	3010776	3013999	retrotransposon protein, putative, unclassified, expressed
LOC_Os02g06050	3020781	3014626	transposon protein, putative, unclassified, expressed
LOC_Os02g06060	3027805	3027551	hypothetical protein
LOC_Os02g06070	3031113	3028948	phytosulfokine receptor precursor, putative, expressed
LOC_Os02g06080	3036378	3034039	expressed protein
LOC_Os02g06090	3037225	3040483	phytosulfokine receptor precursor, putative, expressed
LOC_Os02g06100	3041682	3040889	expressed protein
LOC_Os02g06110	3047436	3043922	transposon protein, putative, unclassified, expressed
LOC_Os02g06120	3055299	3048521	Leucine Rich Repeat family protein, expressed
LOC_Os02g06130	3064561	3059461	phytosulfokine receptor precursor, putative, expressed
LOC_Os02g06140	3070822	3065797	retrotransposon protein, putative, unclassified, expressed
LOC_Os02g06150	3073434	3071798	brassinosteroid LRR receptor kinase precursor, putative, expressed
LOC_Os02g06160	3076495	3078826	cysteine-rich receptor-like protein kinase 16 precursor, putative, expressed
LOC_Os02g06170	3080518	3082869	expressed protein
LOC_Os02g06180	3087074	3084915	phytosulfokine receptor precursor, putative, expressed
LOC_Os02g06190	3095184	3092570	phytosulfokine receptor precursor, putative, expressed
LOC_Os02g06200	3099379	3097247	phytosulfokine receptor precursor, putative, expressed
LOC_Os02g06205	3105507	3102631	phytosulfokine receptor precursor, putative, expressed
LOC_Os02g06210	3111446	3102631	phytosulfokine receptor precursor, putative, expressed
LOC_Os02g06215	3111446	3110121	RNA-directed DNA polymerase, putative, expressed
LOC_Os02g06220	3113445	3114239	receptor protein kinase-like protein At4g34220 precursor, putative, expressed
LOC_Os02g06230	3118799	3114378	retrotransposon protein, putative, unclassified, expressed
LOC_Os02g06240	3119603	3120819	phytosulfokine receptor precursor, putative, expressed
LOC_Os02g06250	3126662	3124211	phytosulfokine receptor precursor, putative, expressed
LOC_Os02g06260	3129256	3126962	phytosulfokine receptor precursor, putative, expressed
LOC_Os02g06270	3134985	3132775	phytosulfokine receptor precursor, putative, expressed
LOC_Os02g06280	3137965	3136183	receptor-like protein kinase 2 precursor, putative, expressed
LOC_Os02g06290	3141992	3144660	rhodanese-like domain containing protein, putative, expressed
LOC_Os02g06300	3152627	3143758	GTP-binding protein lepA, putative, expressed
LOC_Os02g06310	3154194	3157442	expressed protein
LOC_Os02g06320	3158639	3160602	RNA recognition motif 2 domain containing protein, expressed
LOC_Os02g06330	3165034	3164423	AP2 domain containing protein, expressed
LOC_Os02g06340	3170816	3166574	EH domain-containing protein 1, putative, expressed
LOC_Os02g06350	3171934	3174991	expressed protein
LOC_Os02g06360	3179477	3182791	uncharacterized protein CPn_0526/CP_0226/CPj0526/CpB0547, putative, expressed
LOC_Os02g06370	3187038	3182868	whirly transcription factor domain containing protein, expressed
LOC_Os02g06380	3190190	3187941	plant-specific domain TIGR01627 family protein, expressed
LOC_Os02g06390	3194143	3191314	expressed protein
LOC_Os02g06400	3197141	3203168	growth regulator related protein, putative, expressed
LOC_Os02g06430	3212392	3216645	DUF292 domain containing protein, expressed
LOC_Os02g06440	3217811	3216942	expressed protein
LOC_Os02g06450	3219171	3219518	coiled-coil domain-containing protein 72, putative, expressed
LOC_Os02g06460	3225191	3220491	expressed protein
LOC_Os02g06470	3227508	3229370	OsFBX38 - F-box domain containing protein, expressed
LOC_Os02g06480	3233934	3227508	SCO1 protein homolog, mitochondrial precursor, putative, expressed
LOC_Os02g06490	3234309	3237983	vacuolar protein sorting-associated protein 4, putative, expressed
LOC_Os02g06500	3249732	3237586	DSHCT domain containing protein, expressed
LOC_Os02g06510	3251641	3252395	myosin heavy chain, putative, expressed
LOC_Os02g06520	3254925	3256939	OsFBLD1 - F-box, LRR and FBD domain containing protein, expressed
LOC_Os02g06530	3263668	3265606	armadillo/beta-catenin repeat family protein, putative, expressed
LOC_Os02g06540	3266011	3268767	transporter family protein, putative, expressed
LOC_Os02g06550	3271307	3270603	retrotransposon, putative, centromere-specific
LOC_Os02g06560	3279687	3279953	wound induced protein, putative, expressed
LOC_Os02g06570	3286408	3283212	CAMK_KIN1/SNF1/Nim1_like.13 - CAMK includes calcium/calmodulin depedent protein kinases, expressed
LOC_Os02g06580	3291235	3295480	formin, putative, expressed
LOC_Os02g06584	3297210	3304412	zinc finger C-x8-C-x5-C-x3-H type family protein, expressed
LOC_Os02g06588	3311245	3313330	ATP binding protein, putative, expressed
LOC_Os02g06592	3313827	3318385	SNF2 family N-terminal domain containing protein, expressed
LOC_Os02g06600	3323238	3326725	receptor-like protein kinase 2 precursor, putative, expressed
LOC_Os02g06605	3327798	3328578	expressed protein
LOC_Os02g06610	3330206	3328664	expressed protein
LOC_Os02g06630	3339094	3335547	peroxidase precursor, putative, expressed
LOC_Os02g06640	3343062	3340311	ubiquitin family protein, putative, expressed
LOC_Os02g06650	3347430	3344763	COX VIIa, putative, expressed
LOC_Os02g06660	3351127	3352610	P21-Rho-binding domain containing protein, putative, expressed
LOC_Os02g06670	3353564	3354822	retrotransposon protein, putative, unclassified, expressed
LOC_Os02g06690	3356970	3358282	plastocyanin-like domain containing protein, putative, expressed
LOC_Os02g06700	3360720	3358904	ribosomal protein, putative, expressed
LOC_Os02g06720	3369519	3362047	WD domain containing protein, putative, expressed
LOC_Os02g06725	3386412	3378928	expressed protein
LOC_Os02g06730	3387277	3386882	expressed protein
LOC_Os02g06740	3392273	3397702	retrotransposon protein, putative, Ty1-copia subclass, expressed
LOC_Os02g08300	4407958	4412805	RAD23 DNA repair protein, putative, expressed
LOC_Os02g08310	4415060	4412800	tubby, putative, expressed
LOC_Os02g08320	4423146	4424236	haemolysin-III, putative, expressed
LOC_Os02g08330	4426620	4424439	gp176, putative, expressed
LOC_Os02g08340	4427707	4431197	transposon protein, putative, unclassified, expressed
LOC_Os02g08350	4438116	4432874	expressed protein
LOC_Os02g08360	4440184	4448768	RNA recognition motif, putative, expressed
LOC_Os02g08380	4460300	4463704	CR084 protein, putative, expressed
LOC_Os02g08364	4449777	4454808	protein phosphatase 2C, putative, expressed
LOC_Os02g08390	4465778	4469433	transposon protein, putative, CACTA, En/Spm sub-class, expressed
LOC_Os02g08370	4457748	4454840	ubiquitin carboxyl-terminal hydrolase, family 1, putative, expressed
LOC_Os02g08420	4497077	4500449	cinnamoyl CoA reductase, putative, expressed
LOC_Os02g08400	4481872	4483470	HLS, putative, expressed
LOC_Os02g08410	4489409	4486471	chorismate mutase, chloroplast precursor, putative, expressed
LOC_Os02g08440	4542762	4544983	WRKY71, expressed
LOC_Os02g08450	4552377	4549907	transposon protein, putative, CACTA, En/Spm sub-class, expressed
LOC_Os02g08460	4557020	4557268	expressed protein
LOC_Os02g08470	4558842	4559968	expressed protein
LOC_Os02g08490	4573049	4567617	chaperone protein clpB 1, putative, expressed
LOC_Os02g08500	4578363	4573806	two-component response regulator, putative, expressed
LOC_Os02g08480	4563050	4566686	ubiquitin fusion degradation protein, putative, expressed
LOC_Os02g08510	4595386	4594375	ZOS2-04 - C2H2 zinc finger protein, expressed
LOC_Os02g08520	4601200	4599038	peptidase, T1 family, putative, expressed
LOC_Os02g08540	4616830	4622111	expressed protein
LOC_Os02g08544	4625395	4628868	homeobox protein knotted-1, putative, expressed
LOC_Os02g09050	4630173	4629594	expressed protein
LOC_Os02g09060	4634623	4630330	BRCA1-associated protein, putative, expressed
LOC_Os02g09070	4641461	4640152	zinc-binding protein, putative, expressed
LOC_Os02g09080	4650575	4653983	expressed protein
LOC_Os02g09100	4668902	4658136	isoleucyl-tRNA synthetase, cytoplasmic, putative, expressed
LOC_Os02g09110	4670866	4675570	transposon protein, putative, unclassified, expressed
LOC_Os02g09120	4679925	4676850	isoleucyl-tRNA synthetase, cytoplasmic, putative, expressed
LOC_Os02g09130	4689703	4681347	palmitoyltransferase TIP1, putative, expressed
LOC_Os02g09140	4690518	4693590	bfr-2, putative, expressed
LOC_Os02g09150	4699300	4693810	inorganic H+ pyrophosphatase, putative, expressed
LOC_Os02g09160	4706528	4704823	expressed protein
LOC_Os02g09170	4708493	4716303	sucrose-phosphate synthase, putative, expressed
LOC_Os02g09180	4717665	4720658	CUE domain containing protein, expressed
LOC_Os02g09190	4722712	4720935	cytochrome P450, putative, expressed
LOC_Os02g09200	4726015	4724221	cytochrome P450 71D10, putative, expressed
LOC_Os02g09210	4729994	4730320	hypothetical protein
LOC_Os02g09220	4740044	4743193	cytochrome P450, putative, expressed
LOC_Os02g09230	4747253	4748213	expressed protein
LOC_Os02g09240	4754173	4756309	cytochrome P450 71D8, putative, expressed
LOC_Os02g09250	4765151	4767215	cytochrome P450 71D10, putative, expressed
LOC_Os02g09260	4768849	4771120	cytochrome P450 71A1, putative, expressed
LOC_Os02g09270	4774336	4776362	cytochrome P450 71A1, putative, expressed
LOC_Os02g09280	4780271	4779350	expressed protein
LOC_Os02g09290	4785203	4787184	cytochrome P450 71D10, putative, expressed
LOC_Os02g09300	4789277	4787847	hypothetical protein
LOC_Os02g09310	4791457	4793241	cytochrome P450, putative, expressed
LOC_Os02g09320	4796082	4797937	cytochrome P450, putative, expressed
LOC_Os02g07380	3811257	3817628	retrotransposon protein, putative, unclassified, expressed
LOC_Os02g07390	3820399	3820995	retrotransposon, putative, centromere-specific, expressed
LOC_Os02g07400	3824177	3821690	retrotransposon protein, putative, unclassified, expressed
LOC_Os02g07410	3827674	3830184	glycine cleavage system H protein, putative, expressed
LOC_Os02g07420	3832335	3830481	splicing factor, arginine/serine-rich 12, putative, expressed
LOC_Os02g07430	3837135	3833129	OsMADS29 - MADS-box family gene with MIKCc type-box, expressed
LOC_Os02g07440	3843538	3843987	DEFL78 - Defensin and Defensin-like DEFL family, expressed
LOC_Os02g07450	3850131	3846025	core histone H2A/H2B/H3/H4, putative, expressed
LOC_Os02g07460	3853737	3853277	expressed protein
LOC_Os02g07480	3863872	3855934	transglycosylase SLT domain containing protein, expressed
LOC_Os02g07490	3868113	3872945	glyceraldehyde-3-phosphate dehydrogenase, putative, expressed
LOC_Os02g07495	3874598	3875019	expressed protein
LOC_Os02g07500	3879915	3883002	retrotransposon protein, putative, Ty3-gypsy subclass, expressed
LOC_Os02g07510	3886551	3888157	retrotransposon protein, putative, Ty3-gypsy subclass
LOC_Os02g07520	3895442	3888541	retrotransposon protein, putative, Ty3-gypsy subclass, expressed
LOC_Os02g07530	3898797	3901741	retrotransposon protein, putative, Ty3-gypsy subclass, expressed
LOC_Os02g07540	3908153	3902058	retrotransposon protein, putative, Ty3-gypsy subclass, expressed
LOC_Os02g07550	3909437	3910014	DEFL1 - Defensin and Defensin-like DEFL family, expressed
LOC_Os02g07560	3912864	3916106	transposon protein, putative, unclassified, expressed
LOC_Os02g07570	3922883	3916728	transposon protein, putative, unclassified, expressed
LOC_Os02g07575	3926846	3927219	expressed protein
LOC_Os02g07580	3927876	3928671	expressed protein
LOC_Os02g07600	3932584	3933222	DEF3 - Defensin and Defensin-like DEFL family, expressed
LOC_Os02g07610	3935426	3938528	transposon protein, putative, CACTA, En/Spm sub-class
LOC_Os02g07620	3941192	3944285	transposon protein, putative, CACTA, En/Spm sub-class, expressed
LOC_Os02g07624	3946045	3946543	gamma-thionin family domain containing protein, expressed
LOC_Os02g07628	3948762	3949211	gamma-thionin family domain containing protein, expressed
LOC_Os02g07630	3955899	3950378	copper-transporting ATPase, putative, expressed
LOC_Os02g07640	3964026	3965486	expressed protein
LOC_Os02g07650	3971431	3975149	zinc-binding protein, putative, expressed
LOC_Os02g07654	3978630	3977836	expressed protein
LOC_Os02g07670	3995041	3992144	URED, putative, expressed
LOC_Os02g07680	3996149	4002697	cytochrome P450, putative, expressed
LOC_Os02g07720	4024680	4028689	cytidylyltransferase domain containing protein, expressed
LOC_Os02g07730	4030929	4033572	haloacid dehalogenase-like hydrolase domain-containing protein 3, putative, expressed
LOC_Os02g07740	4034222	4038406	RNA binding protein, putative, expressed
LOC_Os02g07750	4042357	4038431	cell cycle control protein, putative, expressed
LOC_Os02g07760	4044578	4052438	aldehyde dehydrogenase, putative, expressed
LOC_Os02g07770	4060231	4058208	Myb transcription factor, putative, expressed
LOC_Os02g07780	4073883	4077949	OsSPL4 - SBP-box gene family member, expressed
LOC_Os02g07790	4081531	4078379	serine/threonine-protein kinase HT1, putative, expressed
LOC_Os02g07800	4083023	4086047	transcription factor, putative, expressed
LOC_Os02g07810	4086437	4089165	inactive receptor kinase At2g26730 precursor, putative, expressed
LOC_Os02g07820	4095630	4098081	DUF581 domain containing protein, expressed
LOC_Os02g07830	4103333	4105657	OsHKT1;3 - Na+ transporter, expressed
LOC_Os02g07840	4109770	4112884	bZIP transcription factor domain containing protein, expressed
LOC_Os02g07850	4115856	4112948	DUF630/DUF632 domains containing protein, putative, expressed
LOC_Os02g07870	4119976	4127542	ATP synthase, putative, expressed
LOC_Os02g07880	4129120	4133824	DNA binding protein, putative, expressed
LOC_Os02g07890	4134903	4135672	60S ribosomal protein L27a-3, putative, expressed
LOC_Os02g07900	4140415	4135897	ANTH/ENTH domain containing protein, putative, expressed
LOC_Os02g07910	4141491	4143681	fiber protein Fb15, putative, expressed
LOC_Os02g07920	4147062	4144322	expressed protein
LOC_Os02g07930	4151244	4149770	B-box zinc finger family protein, putative, expressed
LOC_Os02g07940	4157108	4158505	retrotransposon protein, putative, unclassified, expressed
LOC_Os02g07950	4159541	4160224	retrotransposon protein, putative, unclassified
LOC_Os02g07960	4175212	4165323	STRUBBELIG-RECEPTOR FAMILY 3 precursor, putative, expressed
LOC_Os02g07970	4182338	4181868	expressed protein
LOC_Os02g07980	4185812	4184166	expressed protein
LOC_Os02g07990	4186458	4186147	hypothetical protein
LOC_Os02g08000	4190500	4190117	expressed protein
LOC_Os02g08010	4202353	4195424	LTPL43 - Protease inhibitor/seed storage/LTP family protein precursor, putative, expressed
LOC_Os02g08000	4190500	4190117	expressed protein
LOC_Os02g08010	4202353	4195424	LTPL43 - Protease inhibitor/seed storage/LTP family protein precursor, putative, expressed
LOC_Os02g08014	4202595	4202299	expressed protein
LOC_Os02g08018	4208370	4203441	calcium-transporting ATPase 9, plasma membrane-type, putative, expressed
LOC_Os02g08020	4215194	4214155	hypothetical protein
LOC_Os02g08030	4223599	4220950	aldose 1-epimerase, putative, expressed
LOC_Os02g08040	4234869	4235084	expressed protein
LOC_Os02g08050	4240510	4239053	expressed protein
LOC_Os02g08060	4245481	4245119	expressed protein
LOC_Os02g08070	4247472	4251025	OsSPL5 - SBP-box gene family member, expressed
LOC_Os02g08080	4268845	4264389	expressed protein
LOC_Os02g08090	4274262	4270610	LSM domain containing protein, expressed
LOC_Os02g08100	4280499	4285931	AMP-binding domain containing protein, expressed
LOC_Os02g08110	4288841	4286999	membrane associated DUF588 domain containing protein, putative, expressed
LOC_Os02g08120	4299059	4293248	calmodulin binding protein, putative, expressed
LOC_Os02g08130	4302073	4309655	FGGY family of carbohydrate kinases, putative, expressed
LOC_Os02g08140	4310096	4306572	CAMK_KIN1/SNF1/Nim1_like.14 - CAMK includes calcium/calmodulin depedent protein kinases, expressed
LOC_Os02g08150	4315275	4316961	CCT/B-box zinc finger protein, putative, expressed
LOC_Os02g08160	4320546	4324169	OsFBD6 - F-box and FBD domain containing protein, expressed
LOC_Os02g08170	4326888	4326075	GDU1, putative, expressed
LOC_Os02g08180	4332272	4332781	protein transport protein SEC61 subunit gamma, putative, expressed
LOC_Os02g08190	4338102	4334586	CYPRO4, putative, expressed
LOC_Os02g08200	4342167	4341775	zinc finger, C3HC4 type domain containing protein, expressed
LOC_Os02g08210	4350250	4346843	expressed protein
LOC_Os02g08220	4350872	4352048	expressed protein
LOC_Os02g08230	4362388	4355045	WAX2, putative, expressed
MQTL3.1
Gene ID	Start	End	Annotation
LOC_Os03g01130	100700	104014	ethylene-responsive element-binding protein, putative, expressed
LOC_Os03g01140	104979	104550	acyl-activating enzyme 11, putative, expressed
LOC_Os03g01150	106514	110545	palmitoyl-protein thioesterase 1 precursor, putative, expressed
LOC_Os03g01160	114398	110086	protein kinase family protein, putative, expressed
LOC_Os03g01170	119092	115789	transporter family protein, putative, expressed
LOC_Os03g01180	122838	120877	phosphoglycerate mutase, putative, expressed
LOC_Os03g01190	125144	122870	dehydrogenase, putative, expressed
LOC_Os03g01200	132789	125320	SNF2 family N-terminal domain containing protein, expressed
LOC_Os03g01210	135224	137675	uncharacterized Cys-rich domain containing protein, putative, expressed
LOC_Os03g01216	139453	144463	phosphatidylserine decarboxylase, putative, expressed
LOC_Os03g01222	144603	147769	formyl transferase, putative, expressed
LOC_Os03g01230	148183	149057	DNA-directed RNA polymerase II subunit RPB9, putative, expressed
LOC_Os03g01240	152358	170125	CCR4-Not complex component, Not1domain containing protein, expressed
LOC_Os03g01250	175129	169854	expressed protein
LOC_Os03g01260	180206	179154	expansin precursor, putative, expressed
LOC_Os03g01280	196580	197599	expressed protein
LOC_Os03g01290	202527	205750	peptide transporter PTR2, putative, expressed
LOC_Os03g01300	208330	211839	LTPL114 - Protease inhibitor/seed storage/LTP family protein precursor, expressed
LOC_Os03g01270	189333	191297	expansin precursor, putative, expressed
LOC_Os03g01320	219977	221070	LTPL116 - Protease inhibitor/seed storage/LTP family protein precursor, expressed
LOC_Os03g01330	236750	235794	sodium/potassium/calcium exchanger 1, putative, expressed
LOC_Os03g01340	260404	262046	transposon protein, putative, unclassified
LOC_Os03g01350	262977	266238	expressed protein
LOC_Os03g01360	268599	274808	expressed protein
Gene ID	Start	End	Annotation
LOC_Os07g01010	2362	3134	expressed protein
LOC_Os07g01020	12986	11572	SOR/SNZ family protein, putative, expressed
LOC_Os07g01030	17515	21408	glycosyl transferase, group 1 domain containing protein, expressed
LOC_Os07g01040	27040	29873	retrotransposon protein, putative, unclassified, expressed
LOC_Os07g01060	36118	42299	expressed protein
LOC_Os07g01050	33736	30875	retrotransposon protein, putative, unclassified
MQTL12.1
Gene ID	Start	End	Annotation
LOC_Os12g01010	2682	5428	RNA recognition motif containing protein, putative, expressed
LOC_Os12g01020	8440	5477	expressed protein
LOC_Os12g01030	14099	12806	monoglyceride lipase, putative, expressed
LOC_Os12g01040	27007	25538	exo70 exocyst complex subunit domain containing protein, expressed
LOC_Os12g01060	35977	39954	RNase P subunit p30, putative, expressed
LOC_Os12g01080	42336	42868	CCT motif family protein, expressed
LOC_Os12g01090	43782	50102	retrotransposon protein, putative, unclassified, expressed
LOC_Os12g01120	64393	65004	homeobox domain containing protein, expressed
LOC_Os12g01130	70546	71241	hypothetical protein
LOC_Os12g01140	75281	89965	AGC_PVPK_like_kin82y.2 - ACG kinases include homologs to PKA, PKG and PKC, expressed
LOC_Os12g01160	93091	95423	dehydrogenase, putative, expressed
LOC_Os12g01170	96642	100000	FGFR1 oncogene partner, putative, expressed
LOC_Os12g01180	104008	100799	WRKY57, expressed
LOC_Os12g01190	105922	112632	RNA recognition motif containing protein, putative, expressed
LOC_Os12g01200	120248	112744	senescence-induced receptor-like serine/threonine-protein kinase precursor, putative, expressed
LOC_Os12g01210	125923	128386	HCF152, putative, expressed
LOC_Os12g01240	141120	136205	mitochondrial substrate carrier family protein, putative, expressed
LOC_Os12g01250	148185	153390	csAtPR5, putative, expressed
LOC_Os12g01260	157071	156368	protein transport protein Sec61 subunit beta, putative, expressed
LOC_Os12g01280	161258	160989	expressed protein
LOC_Os12g01290	165073	169377	ulp1 protease family protein, putative, expressed
LOC_Os12g01300	175119	174691	expressed protein
LOC_Os12g01310	177876	177168	expressed protein
LOC_Os12g01360	220456	225846	expressed protein
LOC_Os12g01370	230189	226239	fatty acid desaturase, putative, expressed
LOC_Os12g01380	242968	247389	proteins of unknown function domain containing protein, expressed
LOC_Os12g02020	599704	602468	expressed protein
LOC_Os12g02030	604538	602656	BTB9 - Bric-a-Brac, Tramtrack, Broad Complex BTB domain, expressed
LOC_Os12g02040	608215	606570	hypoxia-responsive family protein, putative, expressed
LOC_Os12g02050	610165	612434	expressed protein
LOC_Os12g02060	614316	615845	peroxidase precursor, putative, expressed
LOC_Os12g02070	617637	616624	expressed protein
LOC_Os12g02080	623549	626113	peroxidase precursor, putative, expressed
LOC_Os12g02090	627638	627213	TCP family transcription factor, putative, expressed
LOC_Os12g02094	628305	630983	saposin-like type B, region 1 family protein, putative, expressed
LOC_Os12g02100	632401	638030	expressed protein
LOC_Os12g02105	638489	639232	LTPL58 - Protease inhibitor/seed storage/LTP family protein precursor, expressed
LOC_Os12g02120	646685	639746	dual specificity protein phosphatase, putative, expressed
LOC_Os12g02200	681266	679074	CAMK_KIN1/SNF1/Nim1_like.6 - CAMK includes calcium/calmodulin depedent protein kinases, expressed
LOC_Os12g02210	691172	690489	RING finger protein, putative, expressed
LOC_Os12g02220	691573	691998	zinc finger, C3HC4 type domain containing protein, expressed
LOC_Os12g02230	692719	694659	expressed protein
LOC_Os12g02240	696945	697244	expressed protein
LOC_Os12g02250	705258	698936	STE_PAK_Ste20_Slob_Wnk.3 - STE kinases include homologs to sterile 7, sterile 11 and sterile 20 from yeast, expressed
LOC_Os12g02260	715414	707530	nucleotidyltransferase, putative, expressed
LOC_Os12g02270	716285	717766	transposon protein, putative, unclassified, expressed
LOC_Os12g02280	718524	722216	pentatricopeptide, putative, expressed
LOC_Os12g02290	723133	724301	LTPL23 - Protease inhibitor/seed storage/LTP family protein precursor, expressed
LOC_Os12g02300	727800	728701	LTPL26 - Protease inhibitor/seed storage/LTP family protein precursor, expressed
LOC_Os12g02310	732978	734220	LTPL11 - Protease inhibitor/seed storage/LTP family protein precursor, expressed
LOC_Os12g02320	737406	737894	LTPL12 - Protease inhibitor/seed storage/LTP family protein precursor, expressed
LOC_Os12g02330	746155	747300	LTPL13 - Protease inhibitor/seed storage/LTP family protein precursor, expressed
LOC_Os12g02340	760919	762534	LTPL14 - Protease inhibitor/seed storage/LTP family protein precursor, expressed
LOC_Os12g02350	763791	764723	RING-H2 finger protein, putative, expressed
LOC_Os12g02370	768572	766434	chalcone--flavonone isomerase, putative, expressed
LOC_Os12g02380	776593	779942	elongation factor P, putative, expressed
LOC_Os12g02385	783513	780039	outer membrane protein, OMP85 family, putative, expressed
LOC_Os12g02390	788120	783540	vacuolar-sorting receptor precursor, putative, expressed
LOC_Os12g02400	790687	789403	WRKY114, expressed
LOC_Os12g02420	806097	802489	WRKY97, expressed
LOC_Os12g02430	812339	812716	MYB protein, putative, expressed
LOC_Os12g02440	823002	817003	WRKY95, expressed
LOC_Os12g02450	825793	824302	WRKY64, expressed
LOC_Os12g02460	831650	829515	transposon protein, putative, unclassified, expressed
LOC_Os12g02470	838755	836516	WRKY65, expressed
LOC_Os12g02490	848289	844198	expressed protein
LOC_Os12g02500	854005	855382	esterase, putative, expressed
LOC_Os12g02510	856185	858043	esterase, putative, expressed
LOC_Os12g02520	860498	858268	OsMan09 - Endo-Beta-Mannanase, expressed
LOC_Os12g02530	863523	861131	BTBN22 - Bric-a-Brac, Tramtrack, Broad Complex BTB domain with non-phototropic hypocotyl 3 NPH3 and coiled-coil domains, expressed
LOC_Os12g02540	869553	864792	BTBN23 - Bric-a-Brac, Tramtrack, Broad Complex BTB domain with non-phototropic hypocotyl 3 NPH3 and coiled-coil domains, expressed
LOC_Os12g02550	877652	876293	expressed protein
LOC_Os12g02560	881780	883971	hypothetical protein
LOC_Os12g02589	891782	898452	hydrolase, alpha/beta fold family protein, putative, expressed
LOC_Os12g02610	900104	899490	retrotransposon protein, putative, unclassified, expressed
LOC_Os12g02620	906322	908669	zinc finger, C3HC4 type domain containing protein, expressed
LOC_Os12g02630	910825	912396	cytochrome P450 72A1, putative, expressed
LOC_Os12g02640	912504	916531	cytochrome P450 72A1, putative, expressed
LOC_Os12g02700	945547	944439	harpin-induced protein 1 domain containing protein, expressed
LOC_Os12g02720	955661	954452	DUF567 domain containing protein, putative, expressed
LOC_Os12g02730	964545	966927	histidine triad family protein, putative, expressed
LOC_Os12g02760	977096	975104	DUF567 domain containing protein, putative, expressed
LOC_Os12g02880	1052828	1053879	E2F-related protein, putative, expressed
LOC_Os12g02910	1075419	1069974	glycosyl transferase, family 8, putative, expressed
LOC_Os12g02940	1092984	1092580	expressed protein
LOC_Os12g02950	1096564	1093738	EMB2748, putative, expressed
LOC_Os12g02960	1097476	1098454	glutathione S-transferase, putative, expressed
LOC_Os12g02970	1101299	1098580	RNA binding protein, putative, expressed
LOC_Os12g02980	1107401	1110538	nucleoside-triphosphatase, putative, expressed
LOC_Os12g03030	1130909	1133442	conserved hypothetical protein
LOC_Os12g03040	1139026	1141362	no apical meristem protein, putative, expressed
LOC_Os12g03050	1146995	1148742	no apical meristem protein, putative, expressed
LOC_Os12g03060	1155729	1151579	expressed protein
LOC_Os12g03070	1156635	1158767	FHA domain containing protein, putative, expressed
LOC_Os12g03080	1165291	1157980	rp3 protein, putative, expressed
LOC_Os12g03090	1170473	1169472	ribosomal protein, putative, expressed
LOC_Os12g03094	1170641	1172382	expressed protein
LOC_Os12g03100	1175788	1172671	exostosin family domain containing protein, expressed
LOC_Os12g03110	1180358	1181099	ZF-HD protein dimerisation region containing protein, expressed
LOC_Os12g03120	1183405	1183748	expressed protein
LOC_Os12g03130	1189043	1191517	CDC45A - Putative DNA replication initiation protein, expressed
LOC_Os12g03150	1202202	1200471	myb-like DNA-binding domain containing protein, putative, expressed
LOC_Os12g03180	1216296	1212877	Mad3/BUB1 homology region 1 domain containing protein, expressed
LOC_Os12g03190	1220583	1216707	bifunctional aspartokinase/homoserine dehydrogenase, putative, expressed
LOC_Os12g03200	1225034	1220955	MATE efflux family protein, putative, expressed
LOC_Os12g03230	1237472	1235637	MATE efflux family protein, putative, expressed
LOC_Os12g03240	1239252	1238813	MATE efflux family protein, putative, expressed
LOC_Os12g03260	1256056	1251151	MATE efflux family protein, putative, expressed
LOC_Os12g03270	1265812	1269154	ELMO/CED-12 family protein, putative, expressed
LOC_Os12g03290	1274766	1269561	AP2 domain containing protein, expressed
LOC_Os12g03304	1276104	1280591	retrotransposon protein, putative, Ty1-copia subclass, expressed
LOC_Os12g03330	1291584	1291910	hypothetical protein
LOC_Os12g03340	1300969	1292669	protein of unknown function, DUF618 domain containing protein, expressed
LOC_Os12g03360	1305139	1307108	EMB1379, putative, expressed
LOC_Os12g03420	1332836	1333568	VQ domain containing protein, putative, expressed
LOC_Os12g03430	1339507	1337191	Mpv17 / PMP22 family domain containing protein, expressed
LOC_Os12g03440	1342002	1344257	OsFBX436 - F-box domain containing protein, expressed
LOC_Os12g03470	1360144	1366649	alpha-N-arabinofuranosidase A, putative, expressed
LOC_Os12g03480	1368900	1375574	alpha-N-arabinofuranosidase, putative, expressed
LOC_Os12g03530	1397392	1404943	alpha-N-arabinofuranosidase, putative, expressed
LOC_Os12g03540	1409433	1405136	WD domain, G-beta repeat domain containing protein, expressed
LOC_Os12g03594	1436996	1445090	OsFBX437 - F-box domain containing protein, expressed
LOC_Os12g03630	1452167	1456276	ubiquitin carboxyl-terminal hydrolase, family 1, putative, expressed
LOC_Os12g03640	1457297	1459940	S-locus-like receptor protein kinase, putative, expressed
LOC_Os12g03650	1464813	1462306	D-mannose binding lectin family protein, expressed
LOC_Os12g03670	1476197	1473687	D-mannose binding lectin family protein, expressed
LOC_Os12g03680	1487011	1477356	retrotransposon protein, putative, Ty3-gypsy subclass, expressed
LOC_Os12g03690	1493845	1491359	D-mannose binding lectin family protein, expressed
LOC_Os12g03710	1497364	1499413	RNA recognition motif containing protein, putative, expressed
LOC_Os12g03720	1505655	1500411	glucosamine--fructose-6-phosphate aminotransferase 1, putative, expressed
LOC_Os12g03730	1507770	1514053	zinc finger DHHC domain-containing protein, putative, expressed
LOC_Os12g03740	1519357	1514456	OsFBX438 - F-box domain containing protein, expressed
LOC_Os12g03750	1521080	1526548	Leucine Rich Repeat family protein, expressed
LOC_Os12g03760	1532654	1528561	retrotransposon protein, putative, Ty3-gypsy subclass, expressed
LOC_Os12g03770	1533970	1538917	transposon protein, putative, CACTA, En/Spm sub-class, expressed
LOC_Os12g03790	1546542	1541850	rhamnogalacturonate lyase, putative, expressed
LOC_Os12g03810	1554888	1560308	CAMK_KIN1/SNF1/Nim1_like.37 - CAMK includes calcium/calmodulin depedent protein kinases, expressed
LOC_Os12g03816	1561568	1559859	OsCML3 - Calmodulin-related calcium sensor protein, expressed
LOC_Os12g03822	1566512	1562101	WD domain, G-beta repeat domain containing protein, expressed
LOC_Os12g03830	1572324	1568001	major facilitator superfamily antiporter, putative, expressed
LOC_Os12g03840	1573521	1574733	retrotransposon protein, putative, unclassified, expressed
LOC_Os12g03860	1589135	1584171	major facilitator superfamily antiporter, putative, expressed
LOC_Os12g04290	1817615	1821697	PP2A regulatory subunit TAP46, putative, expressed
LOC_Os12g04300	1823200	1822395	sulfotransferase domain containing protein, expressed
LOC_Os12g04320	1832039	1830783	sulfotransferase domain containing protein, expressed
LOC_Os12g04330	1834703	1835416	hypothetical protein
LOC_Os12g04340	1838996	1837793	sulfotransferase domain containing protein, expressed
LOC_Os12g04350	1843710	1842436	sulfotransferase domain containing protein, expressed
LOC_Os12g04360	1851398	1852196	calmodulin-like protein 1, putative, expressed
LOC_Os12g04370	1858139	1853601	GRAS family transcription factor containing protein, expressed
LOC_Os12g04410	1869478	1872102	BTBA6 - Bric-a-Brac,Tramtrack, Broad Complex BTB domain with Ankyrin repeat region, expressed
LOC_Os12g04424	1882578	1888289	strictosidine synthase, putative, expressed
LOC_Os12g04440	1888943	1894920	2-isopropylmalate synthase B, putative, expressed
LOC_Os12g04450	1896035	1898478	zinc finger, C3HC4 type domain containing protein, expressed
LOC_Os12g04460	1899904	1900590	zinc finger, C3HC4 type domain containing protein, expressed
LOC_Os12g04470	1902958	1901518	expressed protein
LOC_Os12g04480	1909152	1905848	cytochrome P450, putative, expressed
LOC_Os12g04500	1915856	1917598	response regulator receiver domain containing protein, expressed
LOC_Os12g04510	1920669	1917840	DNA-directed RNA polymerases I, II, and III subunit RPABC1, putative, expressed
LOC_Os12g04520	1926699	1922208	FAD-binding and arabino-lactone oxidase domains containing protein, putative, expressed
LOC_Os12g04580	1937311	1937619	EF hand family protein, putative
LOC_Os12g04590	1941122	1939516	zinc finger, C3HC4 type domain containing protein, expressed
LOC_Os12g04595	1947980	1942163	transcription initiation factor, putative, expressed
LOC_Os12g04640	1966080	1967647	transporter, major facilitator superfamily domain containing protein, expressed
LOC_Os12g04620	1956883	1960404	retrotransposon protein, putative, Ty1-copia subclass, expressed
LOC_Os12g03899	1616757	1606073	major facilitator superfamily antiporter, putative, expressed
LOC_Os12g03920	1622020	1626198	nodulin, putative, expressed
LOC_Os12g03950	1642673	1635444	major facilitator superfamily antiporter, putative, expressed
LOC_Os12g03980	1652037	1651422	expressed protein
LOC_Os12g04000	1660737	1658206	auxin efflux carrier component, putative, expressed
LOC_Os12g04020	1671493	1675232	hydroxymethylglutaryl-CoA lyase, putative, expressed
LOC_Os12g04030	1682837	1675882	HEAT repeat family protein, putative, expressed
LOC_Os12g03990	1655465	1652554	dual specificity protein phosphatase, putative, expressed
LOC_Os12g03960	1646375	1648104	dehydrogenase-phosphopantetheinyltransferase, putative, expressed
LOC_Os12g03970	1648300	1650655	CAMK_CAMK_like.44 - CAMK includes calcium/calmodulin depedent protein kinases, expressed
LOC_Os12g04010	1668987	1663763	M-phase phosphoprotein 10, putative, expressed
LOC_Os12g04060	1708510	1711362	transcription initiation factor, putative, expressed
LOC_Os12g04080	1714665	1713136	transferase family protein, putative, expressed
LOC_Os12g04090	1715127	1715745	zinc finger, C3HC4 type domain containing protein
LOC_Os12g04100	1716158	1718032	cytochrome P450, putative, expressed
LOC_Os12g04110	1726259	1719707	pentatricopeptide, putative, expressed
LOC_Os12g04740	2016393	2012784	OsDegp13 - Putative Deg protease homologue, expressed
LOC_Os12g04750	2022888	2017474	OsDegp14 - Putative Deg protease homologue, expressed
LOC_Os12g04760	2027435	2027021	hypothetical protein
LOC_Os12g04850	2086428	2086611	hypothetical protein
LOC_Os12g04860	2090631	2087516	DTW domain containing protein, putative, expressed
LOC_Os12g04920	2116501	2117318	GRF zinc finger family protein
LOC_Os12g04924	2118025	2120615	ubiquitin-like protein 5, putative, expressed
LOC_Os12g04930	2120918	2124402	ASH-like SPRY domain containing protein, putative, expressed
LOC_Os12g04934	2126727	2124540	GIY-YIG catalytic domain containing protein, putative, expressed
LOC_Os12g04940	2135182	2128576	splicing factor, putative, expressed
LOC_Os12g04980	2158284	2154058	DNA repair protein Rad51, putative, expressed
LOC_Os12g04990	2170074	2161548	acyl-CoA synthetase protein, putative, expressed
LOC_Os12g05020	2179174	2180895	jasmonate-induced protein, putative, expressed
LOC_Os12g05040	2193733	2198850	heavy-metal-associated domain-containing protein, putative, expressed
LOC_Os12g05050	2219491	2215862	stem-specific protein TSJT1, putative, expressed
LOC_Os12g05080	2231249	2234906	PMR5, putative, expressed
LOC_Os12g05090	2236010	2239464	peptidyl-prolyl isomerase, putative, expressed
LOC_Os12g05110	2249836	2245322	pyruvate kinase, putative, expressed
LOC_Os12g05120	2254075	2251187	receptor kinase, putative, expressed
LOC_Os12g05151	2273884	2273631	hypothetical protein
LOC_Os12g05180	2290544	2288574	avr9/Cf-9 rapidly elicited protein, putative, expressed
LOC_Os12g05200	2305431	2309611	DNA binding protein, putative, expressed
LOC_Os12g05230	2318842	2321840	ATP-dependent RNA helicase, putative, expressed
LOC_Os12g05260	2338072	2339171	phytosulfokines precursor, putative, expressed
LOC_Os12g05270	2346443	2347276	zinc finger, C3HC4 type domain containing protein, expressed
LOC_Os12g05330	2397716	2395803	protein of unknown function containing protein, expressed
LOC_Os12g05340	2407162	2407521	expressed protein
LOC_Os12g05350	2411368	2412118	conserved hypothetical protein
LOC_Os12g05360	2417956	2419464	ligA, putative, expressed
LOC_Os12g05360	2417956	2419464	ligA, putative, expressed
LOC_Os12g05370	2429786	2426128	RING-H2 finger protein, putative, expressed
LOC_Os12g05380	2434865	2433325	glycosyltransferase, putative, expressed
LOC_Os12g05394	2441463	2446064	protein kinase, putative, expressed
LOC_Os12g05410	2449160	2451525	G10 protein, putative, expressed
LOC_Os12g05420	2455622	2451775	calmodulin-binding protein, putative, expressed
LOC_Os12g05430	2461358	2460536	ribosomal protein L24, putative, expressed
LOC_Os12g05440	2469583	2468054	cytochrome P450, putative, expressed
LOC_Os12g05470	2506938	2507510	plastocyanin-like domain containing protein, putative, expressed
LOC_Os12g05480	2509102	2508909	expressed protein
LOC_Os12g05510	2523450	2521693	expressed protein
LOC_Os12g05540	2535821	2539020	Ser/Thr protein phosphatase family protein, putative, expressed
LOC_Os12g05550	2546328	2547906	sialyltransferase family domain containing protein, expressed
LOC_Os12g05590	2566562	2565213	RCN3 Centroradialis-like1 homogous to TFL1 gene; contains Pfam profile PF01161: Phosphatidylethanolamine-binding protein, expressed
LOC_Os12g05600	2571623	2573915	hydrolase, alpha/beta fold family protein, putative, expressed
LOC_Os12g05609	2575584	2574325	OsFBO24 - F-box and other domain containing protein, expressed
LOC_Os12g05620	2586406	2583894	hypothetical protein
LOC_Os12g05630	2588413	2589305	hydrolase protein, putative, expressed
LOC_Os12g05640	2594898	2592072	pentatricopeptide containing protein, putative, expressed
LOC_Os12g05650	2600078	2595367	ACT domain containing protein, expressed
LOC_Os12g05660	2602352	2607906	dual specificity protein phosphatase, putative, expressed
LOC_Os12g05680	2612490	2605715	transcription factor, putative, expressed
LOC_Os12g05709	2635628	2636887	F-box domain containing protein, expressed
LOC_Os12g05720	2641772	2643238	expressed protein
LOC_Os12g05730	2643975	2645314	bifunctional monodehydroascorbate reductase and carbonic anhydrasenectarin-3 precursor, putative, expressed
LOC_Os12g05750	2651769	2650651	eukaryotic aspartyl protease domain containing protein, expressed
LOC_Os12g05760	2653131	2654757	DnaK family protein, putative, expressed
LOC_Os12g05780	2666739	2663015	transporter-related, putative, expressed
LOC_Os12g05810	2678064	2681666	syntaxin-18, putative, expressed
LOC_Os12g05830	2684760	2688178	transporter-related, putative, expressed
LOC_Os12g05840	2689826	2688756	Cupin domain containing protein, expressed
LOC_Os12g05860	2693511	2692485	Cupin domain containing protein, expressed
LOC_Os12g05870	2697214	2696407	Cupin domain containing protein, expressed
LOC_Os12g05880	2700272	2699175	Cupin domain containing protein, expressed
LOC_Os12g05900	2714087	2708476	rhoGAP domain containing protein, expressed
LOC_Os12g05920	2724033	2726349	ZOS12-01 - C2H2 zinc finger protein, expressed
LOC_Os12g05930	2733167	2732571	conserved hypothetical protein
LOC_Os12g05940	2737746	2740111	transposon protein, putative, unclassified, expressed
LOC_Os12g06020	2780550	2783704	mRNA-decapping enzyme, putative, expressed
LOC_Os12g06030	2785440	2784262	OsFBX439 - F-box domain containing protein, expressed
LOC_Os12g06040	2801775	2794024	transposon protein, putative, unclassified, expressed
LOC_Os12g06050	2810103	2809552	MATE, putative, expressed
LOC_Os12g06060	2816374	2822877	amino acid permease family protein, putative, expressed
LOC_Os12g06070	2830044	2831936	expressed protein
LOC_Os12g06090	2845939	2845230	expressed protein
LOC_Os12g06130	2868421	2869866	expressed protein
LOC_Os12g06120	2859529	2860783	hypothetical protein
LOC_Os12g06100	2856292	2851822	TLD family protein, putative, expressed
LOC_Os12g06110	2858424	2857316	BRASSINOSTEROID INSENSITIVE 1-associated receptor kinase 1 precursor, putative, expressed
LOC_Os12g06150	2898691	2900071	DUF623 domain containing protein, expressed
LOC_Os12g06160	2912589	2911273	DUF623 domain containing protein, expressed
LOC_Os12g06200	2945064	2939684	E2F family transcription factor protein, putative, expressed
LOC_Os12g06180	2927943	2934406	HVA22, putative, expressed
LOC_Os12g06220	2951599	2950598	harpin-induced protein 1 domain containing protein, expressed
LOC_Os12g06210	2948540 2947866	2948540 - 2947866	harpin-induced protein 1 domain containing protein, expressed
LOC_Os12g06240	2968201	2967580	hypothetical protein
LOC_Os12g06250	2970928	2974160	expressed protein

## Sheet: Table S5
Supplmentary Table 5: List of common differentially expressed candidate genes between core MQTL regions and DEGs datasets
Sources		Gene ID
Hsu and Tung(2017); Thapa et al. (2023) and this study	38	LOC_Os02g07680
		LOC_Os02g07650
		LOC_Os12g01140
		LOC_Os12g02320
		LOC_Os12g03050
		LOC_Os12g02080
		LOC_Os12g02020
		LOC_Os12g06220
		LOC_Os03g01320
		LOC_Os02g04760
		LOC_Os02g03870
		LOC_Os02g02400
		LOC_Os12g02530
		LOC_Os12g01370
		LOC_Os02g08364
		LOC_Os12g02210
		LOC_Os02g03840
		LOC_Os12g04410
		LOC_Os12g05260
		LOC_Os02g02780
		LOC_Os02g05830
		LOC_Os12g05600
		LOC_Os02g08440
		LOC_Os12g06030
		LOC_Os12g02040
		LOC_Os02g03410
		LOC_Os12g02200
		LOC_Os12g02310
		LOC_Os02g07490
		LOC_Os12g03040
		LOC_Os12g02370
		LOC_Os12g02290
		LOC_Os12g05440
		LOC_Os02g08110
		LOC_Os02g03200
		LOC_Os12g03150
		LOC_Os12g02330
		LOC_Os02g04130
Hsu and Tung(2017) and this study	5	LOC_Os12g02470
		LOC_Os02g03730
		LOC_Os02g06640
		LOC_Os12g02450
		LOC_Os12g02700
Thapa et al. (2023) and this study	360	LOC_Os02g07930
		LOC_Os02g06670
		LOC_Os02g02520
		LOC_Os12g05650
		LOC_Os02g08070
		LOC_Os12g02070
		LOC_Os12g02300
		LOC_Os02g02470
		LOC_Os02g07480
		LOC_Os12g05330
		LOC_Os02g08420
		LOC_Os02g05950
		LOC_Os02g06430
		LOC_Os02g05890
		LOC_Os02g02240
		LOC_Os02g05470
		LOC_Os02g07760
		LOC_Os02g07410
		LOC_Os12g05420
		LOC_Os02g05440
		LOC_Os02g03110
		LOC_Os02g08220
		LOC_Os02g07880
		LOC_Os12g04980
		LOC_Os12g01200
		LOC_Os02g06580
		LOC_Os02g09250
		LOC_Os02g05770
		LOC_Os02g02820
		LOC_Os02g03540
		LOC_Os02g04680
		LOC_Os02g07810
		LOC_Os12g01240
		LOC_Os02g08140
		LOC_Os12g02630
		LOC_Os02g07460
		LOC_Os02g07960
		LOC_Os12g03670
		LOC_Os12g04590
		LOC_Os12g04440
		LOC_Os02g02700
		LOC_Os02g07910
		LOC_Os02g03370
		LOC_Os02g04230
		LOC_Os02g08480
		LOC_Os02g05744
		LOC_Os02g03560
		LOC_Os02g02540
		LOC_Os02g06205
		LOC_Os12g05230
		LOC_Os02g02970
		LOC_Os02g02570
		LOC_Os12g02050
		LOC_Os02g08130
		LOC_Os07g01060
		LOC_Os02g04110
		LOC_Os02g05700
		LOC_Os02g08160
		LOC_Os02g05490
		LOC_Os02g06130
		LOC_Os02g03740
		LOC_Os02g09220
		LOC_Os12g03200
		LOC_Os02g06460
		LOC_Os02g06180
		LOC_Os02g05900
		LOC_Os02g09170
		LOC_Os02g04120
		LOC_Os02g04340
		LOC_Os12g02500
		LOC_Os02g04540
		LOC_Os02g05600
		LOC_Os02g03880
		LOC_Os02g02490
		LOC_Os02g04010
		LOC_Os03g01270
		LOC_Os12g05200
		LOC_Os02g06584
		LOC_Os12g02640
		LOC_Os02g08080
		LOC_Os12g03980
		LOC_Os02g03640
		LOC_Os02g02370
		LOC_Os12g03260
		LOC_Os12g04000
		LOC_Os12g04424
		LOC_Os02g03790
		LOC_Os02g03210
		LOC_Os02g02670
		LOC_Os02g06360
		LOC_Os12g04110
		LOC_Os12g01170
		LOC_Os02g05450
		LOC_Os02g04700
		LOC_Os02g09180
		LOC_Os02g08100
		LOC_Os02g03530
		LOC_Os02g08170
		LOC_Os12g05110
		LOC_Os02g02530
		LOC_Os02g02340
		LOC_Os12g03060
		LOC_Os02g03010
		LOC_Os02g08520
		LOC_Os12g01060
		LOC_Os02g02460
		LOC_Os02g03620
		LOC_Os02g04945
		LOC_Os02g05630
		LOC_Os12g04030
		LOC_Os02g02360
		LOC_Os02g04500
		LOC_Os12g04740
		LOC_Os02g05400
		LOC_Os02g08470
		LOC_Os02g04670
		LOC_Os12g03594
		LOC_Os02g06540
		LOC_Os02g09100
		LOC_Os02g02750
		LOC_Os02g05040
		LOC_Os12g04940
		LOC_Os02g02550
		LOC_Os12g02340
		LOC_Os02g06290
		LOC_Os02g08190
		LOC_Os02g06588
		LOC_Os02g08490
		LOC_Os12g05360
		LOC_Os02g05000
		LOC_Os02g02980
		LOC_Os12g02094
		LOC_Os12g03230
		LOC_Os12g03030
		LOC_Os02g02600
		LOC_Os12g02030
		LOC_Os12g03540
		LOC_Os02g07870
		LOC_Os12g03290
		LOC_Os02g04630
		LOC_Os02g03570
		LOC_Os02g05120
		LOC_Os12g03110
		LOC_Os02g05840
		LOC_Os02g02560
		LOC_Os02g08310
		LOC_Os02g03950
		LOC_Os12g02880
		LOC_Os02g08150
		LOC_Os02g02524
		LOC_Os02g05244
		LOC_Os02g03020
		LOC_Os12g04924
		LOC_Os07g01020
		LOC_Os02g02790
		LOC_Os03g01180
		LOC_Os02g09310
		LOC_Os12g05640
		LOC_Os02g03750
		LOC_Os12g05370
		LOC_Os02g02590
		LOC_Os02g02830
		LOC_Os12g02100
		LOC_Os02g03760
		LOC_Os02g09130
		LOC_Os12g04520
		LOC_Os02g04460
		LOC_Os02g04924
		LOC_Os02g08500
		LOC_Os02g03900
		LOC_Os12g01190
		LOC_Os02g02275
		LOC_Os03g01140
		LOC_Os12g01380
		LOC_Os02g06605
		LOC_Os02g03670
		LOC_Os02g03100
		LOC_Os02g04730
		LOC_Os12g05780
		LOC_Os02g07630
		LOC_Os12g05120
		LOC_Os02g09320
		LOC_Os12g05380
		LOC_Os02g06170
		LOC_Os02g07920
		LOC_Os12g03899
		LOC_Os12g06100
		LOC_Os02g05640
		LOC_Os02g07790
		LOC_Os02g04240
		LOC_Os12g03650
		LOC_Os03g01250
		LOC_Os02g06340
		LOC_Os02g06720
		LOC_Os03g01150
		LOC_Os12g04290
		LOC_Os02g05320
		LOC_Os02g08230
		LOC_Os12g01020
		LOC_Os12g03816
		LOC_Os02g04750
		LOC_Os02g04950
		LOC_Os02g08350
		LOC_Os02g07730
		LOC_Os12g02105
		LOC_Os02g04320
		LOC_Os02g04490
		LOC_Os02g06650
		LOC_Os02g06380
		LOC_Os12g02520
		LOC_Os02g05340
		LOC_Os12g02760
		LOC_Os12g02240
		LOC_Os02g02310
		LOC_Os02g02990
		LOC_Os12g03070
		LOC_Os12g03740
		LOC_Os02g02890
		LOC_Os03g01210
		LOC_Os12g05040
		LOC_Os02g08410
		LOC_Os02g02424
		LOC_Os02g05480
		LOC_Os02g04650
		LOC_Os03g01160
		LOC_Os02g05880
		LOC_Os02g03590
		LOC_Os02g07890
		LOC_Os12g03990
		LOC_Os02g04330
		LOC_Os02g05730
		LOC_Os02g02500
		LOC_Os12g04020
		LOC_Os12g04750
		LOC_Os02g04640
		LOC_Os02g06400
		LOC_Os02g03940
		LOC_Os02g05810
		LOC_Os02g04850
		LOC_Os02g05870
		LOC_Os03g01170
		LOC_Os12g04010
		LOC_Os02g07670
		LOC_Os12g02440
		LOC_Os12g02420
		LOC_Os02g02390
		LOC_Os02g02250
		LOC_Os02g03960
		LOC_Os02g02810
		LOC_Os02g04780
		LOC_Os02g04430
		LOC_Os02g05199
		LOC_Os12g03190
		LOC_Os12g04370
		LOC_Os02g03710
		LOC_Os12g03720
		LOC_Os02g05910
		LOC_Os12g02980
		LOC_Os02g02620
		LOC_Os02g08180
		LOC_Os12g02720
		LOC_Os02g04560
		LOC_Os02g06700
		LOC_Os02g09140
		LOC_Os02g02770
		LOC_Os12g04320
		LOC_Os12g02120
		LOC_Os12g04500
		LOC_Os02g07780
		LOC_Os02g05820
		LOC_Os02g04550
		LOC_Os12g04480
		LOC_Os02g03930
		LOC_Os02g03040
		LOC_Os02g04915
		LOC_Os02g05692
		LOC_Os02g06190
		LOC_Os12g02490
		LOC_Os02g04030
		LOC_Os02g03970
		LOC_Os02g06090
		LOC_Os02g03690
		LOC_Os12g03730
		LOC_Os03g01222
		LOC_Os02g07820
		LOC_Os02g05970
		LOC_Os02g07770
		LOC_Os02g02270
		LOC_Os02g04860
		LOC_Os02g04440
		LOC_Os12g06060
		LOC_Os02g02320
		LOC_Os02g03294
		LOC_Os12g04300
		LOC_Os12g03440
		LOC_Os12g05410
		LOC_Os02g02840
		LOC_Os03g01190
		LOC_Os02g07840
		LOC_Os12g03860
		LOC_Os02g03850
		LOC_Os12g01160
		LOC_Os02g09290
		LOC_Os02g09150
		LOC_Os12g03180
		LOC_Os02g03390
		LOC_Os02g02160
		LOC_Os02g07980
		LOC_Os12g03130
		LOC_Os12g06150
		LOC_Os12g03640
		LOC_Os02g02960
		LOC_Os12g02510
		LOC_Os02g04840
		LOC_Os03g01130
		LOC_Os02g08320
		LOC_Os02g05686
		LOC_Os12g01030
		LOC_Os12g03480
		LOC_Os02g02730
		LOC_Os12g01180
		LOC_Os02g04369
		LOC_Os12g03430
		LOC_Os02g03320
		LOC_Os02g03720
		LOC_Os02g08090
		LOC_Os02g05330
		LOC_Os07g01030
		LOC_Os12g02260
		LOC_Os12g06020
		LOC_Os02g04710
		LOC_Os12g03822
		LOC_Os02g08010
		LOC_Os12g01210
		LOC_Os02g06570
		LOC_Os02g03230
		LOC_Os03g01360
		LOC_Os12g02380
		LOC_Os02g05410
		LOC_Os03g01260
		LOC_Os12g02390
		LOC_Os02g02860
		LOC_Os02g06725
		LOC_Os02g07450
		LOC_Os02g03330
		LOC_Os12g02230
		LOC_Os02g02720
		LOC_Os12g05920
		LOC_Os12g05550
		LOC_Os02g06390
		LOC_Os12g01360
		LOC_Os12g05660
		LOC_Os12g03270
		LOC_Os02g05510
		LOC_Os12g05900
		LOC_Os12g05750
		LOC_Os03g01300
		LOC_Os02g04690
		LOC_Os02g06480
		LOC_Os02g05030
Hsu and Tung(2017) and Thapa et al. (2023)	1576	LOC_Os02g47110
		LOC_Os05g06140
		LOC_Os11g34720
		LOC_Os01g01840
		LOC_Os03g12990
		LOC_Os12g43640
		LOC_Os01g70520
		LOC_Os07g44160
		LOC_Os07g37850
		LOC_Os08g14190
		LOC_Os01g74410
		LOC_Os01g55160
		LOC_Os01g55940
		LOC_Os01g50910
		LOC_Os06g06160
		LOC_Os01g65690
		LOC_Os10g32990
		LOC_Os03g60560
		LOC_Os04g46880
		LOC_Os02g43360
		LOC_Os11g47560
		LOC_Os01g11810
		LOC_Os04g59190
		LOC_Os02g12670
		LOC_Os12g08850
		LOC_Os03g04310
		LOC_Os01g71830
		LOC_Os02g02000
		LOC_Os04g59520
		LOC_Os04g39150
		LOC_Os03g19270
		LOC_Os03g45920
		LOC_Os03g02590
		LOC_Os02g37654
		LOC_Os12g14440
		LOC_Os02g56380
		LOC_Os05g06780
		LOC_Os01g18584
		LOC_Os12g36220
		LOC_Os01g50410
		LOC_Os04g43650
		LOC_Os03g12510
		LOC_Os04g46970
		LOC_Os12g14699
		LOC_Os11g04070
		LOC_Os03g03290
		LOC_Os04g55720
		LOC_Os12g39830
		LOC_Os02g20540
		LOC_Os05g10650
		LOC_Os08g04250
		LOC_Os01g71860
		LOC_Os02g52010
		LOC_Os05g49140
		LOC_Os03g55680
		LOC_Os02g26810
		LOC_Os08g01100
		LOC_Os11g46860
		LOC_Os11g02389
		LOC_Os08g40010
		LOC_Os03g22730
		LOC_Os11g03440
		LOC_Os01g52010
		LOC_Os06g02019
		LOC_Os01g69830
		LOC_Os06g13180
		LOC_Os01g60770
		LOC_Os09g08990
		LOC_Os04g49370
		LOC_Os04g37430
		LOC_Os01g12690
		LOC_Os07g04810
		LOC_Os04g44610
		LOC_Os06g49660
		LOC_Os03g53340
		LOC_Os06g05160
		LOC_Os07g32710
		LOC_Os02g41860
		LOC_Os03g02820
		LOC_Os05g36290
		LOC_Os08g37130
		LOC_Os01g02010
		LOC_Os02g40784
		LOC_Os01g63190
		LOC_Os05g06940
		LOC_Os10g40510
		LOC_Os06g35410
		LOC_Os03g63930
		LOC_Os08g28560
		LOC_Os11g29840
		LOC_Os03g55640
		LOC_Os09g34930
		LOC_Os03g49550
		LOC_Os02g47130
		LOC_Os11g43860
		LOC_Os05g46760
		LOC_Os07g47990
		LOC_Os05g38230
		LOC_Os04g49150
		LOC_Os01g73170
		LOC_Os06g04920
		LOC_Os03g58350
		LOC_Os08g02094
		LOC_Os05g06920
		LOC_Os05g37060
		LOC_Os01g67010
		LOC_Os07g23150
		LOC_Os05g08554
		LOC_Os07g25060
		LOC_Os06g04940
		LOC_Os04g50880
		LOC_Os11g10520
		LOC_Os06g05630
		LOC_Os06g50580
		LOC_Os02g12380
		LOC_Os04g40990
		LOC_Os05g32150
		LOC_Os12g07580
		LOC_Os07g01560
		LOC_Os01g24710
		LOC_Os03g40194
		LOC_Os03g16950
		LOC_Os07g43530
		LOC_Os11g10480
		LOC_Os12g33300
		LOC_Os08g19694
		LOC_Os03g11900
		LOC_Os03g05334
		LOC_Os03g21160
		LOC_Os05g45020
		LOC_Os11g05700
		LOC_Os03g14130
		LOC_Os11g42930
		LOC_Os03g02670
		LOC_Os04g25650
		LOC_Os06g11660
		LOC_Os03g44540
		LOC_Os06g40180
		LOC_Os05g02530
		LOC_Os06g21410
		LOC_Os07g09630
		LOC_Os06g40170
		LOC_Os01g71340
		LOC_Os08g04230
		LOC_Os03g43650
		LOC_Os02g39620
		LOC_Os03g19020
		LOC_Os03g51650
		LOC_Os06g13190
		LOC_Os01g12464
		LOC_Os07g35380
		LOC_Os02g44310
		LOC_Os05g40770
		LOC_Os12g08090
		LOC_Os09g16449
		LOC_Os11g12530
		LOC_Os01g74370
		LOC_Os05g04584
		LOC_Os11g39420
		LOC_Os10g09110
		LOC_Os01g72430
		LOC_Os10g28050
		LOC_Os03g08620
		LOC_Os08g34900
		LOC_Os10g25290
		LOC_Os07g44740
		LOC_Os06g37560
		LOC_Os06g07220
		LOC_Os08g08090
		LOC_Os03g06570
		LOC_Os11g11980
		LOC_Os09g27060
		LOC_Os06g21140
		LOC_Os09g32670
		LOC_Os02g50490
		LOC_Os10g26940
		LOC_Os07g44140
		LOC_Os07g32680
		LOC_Os07g48710
		LOC_Os04g46780
		LOC_Os09g16995
		LOC_Os03g03164
		LOC_Os10g36703
		LOC_Os05g27730
		LOC_Os04g55970
		LOC_Os01g53750
		LOC_Os01g36580
		LOC_Os03g47940
		LOC_Os02g11770
		LOC_Os03g29410
		LOC_Os11g47570
		LOC_Os01g57730
		LOC_Os05g18470
		LOC_Os01g62670
		LOC_Os03g08520
		LOC_Os07g29750
		LOC_Os05g44922
		LOC_Os09g35010
		LOC_Os04g33310
		LOC_Os02g44320
		LOC_Os08g44270
		LOC_Os03g26530
		LOC_Os03g06360
		LOC_Os01g66200
		LOC_Os08g37370
		LOC_Os02g10120
		LOC_Os03g20949
		LOC_Os06g18670
		LOC_Os01g61044
		LOC_Os03g32050
		LOC_Os02g14430
		LOC_Os04g58710
		LOC_Os10g40700
		LOC_Os04g38450
		LOC_Os11g04020
		LOC_Os11g26920
		LOC_Os03g50970
		LOC_Os02g21040
		LOC_Os01g47760
		LOC_Os04g54230
		LOC_Os06g03800
		LOC_Os10g31660
		LOC_Os03g49380
		LOC_Os08g34280
		LOC_Os10g22570
		LOC_Os10g02360
		LOC_Os01g71090
		LOC_Os02g44980
		LOC_Os09g25290
		LOC_Os05g04820
		LOC_Os01g70410
		LOC_Os08g02996
		LOC_Os03g13300
		LOC_Os03g18850
		LOC_Os10g42610
		LOC_Os05g35200
		LOC_Os03g30250
		LOC_Os08g33680
		LOC_Os01g67550
		LOC_Os01g36950
		LOC_Os03g03280
		LOC_Os06g15910
		LOC_Os09g14700
		LOC_Os08g01880
		LOC_Os06g06460
		LOC_Os01g06590
		LOC_Os07g35310
		LOC_Os09g28930
		LOC_Os04g58850
		LOC_Os07g48500
		LOC_Os06g03670
		LOC_Os01g04280
		LOC_Os07g37454
		LOC_Os02g45780
		LOC_Os01g45914
		LOC_Os11g47580
		LOC_Os02g53180
		LOC_Os03g02690
		LOC_Os07g37280
		LOC_Os01g51570
		LOC_Os03g52070
		LOC_Os03g55420
		LOC_Os02g48770
		LOC_Os03g12140
		LOC_Os05g34270
		LOC_Os04g33640
		LOC_Os01g31870
		LOC_Os12g10870
		LOC_Os05g25450
		LOC_Os01g43230
		LOC_Os12g42850
		LOC_Os08g08970
		LOC_Os11g29380
		LOC_Os10g35950
		LOC_Os07g47400
		LOC_Os03g14140
		LOC_Os10g35070
		LOC_Os02g43170
		LOC_Os10g38540
		LOC_Os04g30030
		LOC_Os04g24110
		LOC_Os02g43940
		LOC_Os07g48770
		LOC_Os04g03920
		LOC_Os03g22270
		LOC_Os06g17020
		LOC_Os07g46280
		LOC_Os04g20164
		LOC_Os07g35350
		LOC_Os10g28350
		LOC_Os08g28710
		LOC_Os01g53090
		LOC_Os11g02080
		LOC_Os09g30490
		LOC_Os09g15480
		LOC_Os03g57490
		LOC_Os03g55540
		LOC_Os02g28220
		LOC_Os01g19800
		LOC_Os08g02070
		LOC_Os01g53800
		LOC_Os06g06290
		LOC_Os02g46690
		LOC_Os06g35630
		LOC_Os07g07230
		LOC_Os04g51340
		LOC_Os09g04339
		LOC_Os02g44080
		LOC_Os03g56220
		LOC_Os05g50500
		LOC_Os09g23220
		LOC_Os10g37180
		LOC_Os06g05000
		LOC_Os01g71624
		LOC_Os11g03300
		LOC_Os02g41630
		LOC_Os01g12570
		LOC_Os01g53240
		LOC_Os03g02530
		LOC_Os12g34350
		LOC_Os10g41260
		LOC_Os01g65830
		LOC_Os06g05860
		LOC_Os10g31460
		LOC_Os12g41230
		LOC_Os01g03360
		LOC_Os08g33300
		LOC_Os01g46570
		LOC_Os05g51160
		LOC_Os11g32100
		LOC_Os11g19210
		LOC_Os01g16120
		LOC_Os02g28720
		LOC_Os10g28320
		LOC_Os11g36150
		LOC_Os10g21670
		LOC_Os12g09540
		LOC_Os01g03890
		LOC_Os01g03340
		LOC_Os09g29510
		LOC_Os10g29470
		LOC_Os11g44870
		LOC_Os10g28240
		LOC_Os05g38420
		LOC_Os04g38720
		LOC_Os01g70950
		LOC_Os09g11480
		LOC_Os07g32630
		LOC_Os06g14490
		LOC_Os01g52770
		LOC_Os02g15540
		LOC_Os02g57120
		LOC_Os03g14654
		LOC_Os05g37600
		LOC_Os06g42720
		LOC_Os08g43600
		LOC_Os02g39850
		LOC_Os11g42550
		LOC_Os06g30950
		LOC_Os02g22160
		LOC_Os01g64790
		LOC_Os01g21120
		LOC_Os03g13820
		LOC_Os03g18030
		LOC_Os10g02220
		LOC_Os01g19610
		LOC_Os11g01140
		LOC_Os05g42000
		LOC_Os08g04370
		LOC_Os01g41430
		LOC_Os03g03790
		LOC_Os01g04750
		LOC_Os06g27560
		LOC_Os02g45420
		LOC_Os08g01150
		LOC_Os09g24330
		LOC_Os05g40270
		LOC_Os05g44770
		LOC_Os04g51880
		LOC_Os07g35480
		LOC_Os12g38350
		LOC_Os02g47470
		LOC_Os03g18770
		LOC_Os01g61080
		LOC_Os04g52460
		LOC_Os01g01660
		LOC_Os03g61160
		LOC_Os10g22980
		LOC_Os02g50130
		LOC_Os11g01040
		LOC_Os07g37400
		LOC_Os01g09540
		LOC_Os03g19070
		LOC_Os05g43940
		LOC_Os01g65210
		LOC_Os03g47270
		LOC_Os03g07600
		LOC_Os01g20980
		LOC_Os01g62430
		LOC_Os02g12790
		LOC_Os07g24830
		LOC_Os08g34580
		LOC_Os09g35690
		LOC_Os08g14195
		LOC_Os07g05830
		LOC_Os05g33400
		LOC_Os12g08760
		LOC_Os01g58290
		LOC_Os11g04860
		LOC_Os06g19740
		LOC_Os08g42750
		LOC_Os01g47560
		LOC_Os02g38920
		LOC_Os08g44640
		LOC_Os08g02690
		LOC_Os08g36700
		LOC_Os05g07060
		LOC_Os05g28520
		LOC_Os06g11290
		LOC_Os06g43620
		LOC_Os07g39680
		LOC_Os08g40420
		LOC_Os11g11490
		LOC_Os11g35930
		LOC_Os10g31440
		LOC_Os12g35610
		LOC_Os12g36830
		LOC_Os04g32860
		LOC_Os10g30450
		LOC_Os10g36500
		LOC_Os01g64630
		LOC_Os03g51530
		LOC_Os12g36210
		LOC_Os07g46852
		LOC_Os05g39320
		LOC_Os06g01250
		LOC_Os06g45890
		LOC_Os09g37080
		LOC_Os05g39930
		LOC_Os03g55100
		LOC_Os10g41490
		LOC_Os08g30910
		LOC_Os11g08569
		LOC_Os07g47350
		LOC_Os02g48570
		LOC_Os01g22249
		LOC_Os02g18450
		LOC_Os01g50370
		LOC_Os08g41880
		LOC_Os06g21110
		LOC_Os11g06900
		LOC_Os06g39520
		LOC_Os04g50120
		LOC_Os05g29810
		LOC_Os07g38130
		LOC_Os01g10580
		LOC_Os03g21640
		LOC_Os08g04430
		LOC_Os03g02190
		LOC_Os11g44600
		LOC_Os10g39640
		LOC_Os11g13870
		LOC_Os11g14140
		LOC_Os01g72009
		LOC_Os05g33140
		LOC_Os03g19600
		LOC_Os04g59260
		LOC_Os07g44090
		LOC_Os12g10740
		LOC_Os05g39580
		LOC_Os12g36430
		LOC_Os03g57240
		LOC_Os09g17152
		LOC_Os01g09030
		LOC_Os12g21784
		LOC_Os10g01920
		LOC_Os05g41750
		LOC_Os07g32620
		LOC_Os11g05530
		LOC_Os04g33990
		LOC_Os12g34510
		LOC_Os01g74530
		LOC_Os01g03310
		LOC_Os04g01710
		LOC_Os03g04660
		LOC_Os11g45990
		LOC_Os02g47510
		LOC_Os01g62760
		LOC_Os12g10220
		LOC_Os02g56700
		LOC_Os01g15340
		LOC_Os01g56420
		LOC_Os03g32470
		LOC_Os09g10054
		LOC_Os01g42860
		LOC_Os11g26340
		LOC_Os01g73500
		LOC_Os03g47140
		LOC_Os11g47970
		LOC_Os01g22640
		LOC_Os06g05550
		LOC_Os09g27750
		LOC_Os01g14630
		LOC_Os08g34984
		LOC_Os05g04410
		LOC_Os01g18080
		LOC_Os01g03390
		LOC_Os05g07810
		LOC_Os10g02750
		LOC_Os11g41710
		LOC_Os12g04204
		LOC_Os04g46830
		LOC_Os07g35370
		LOC_Os03g14300
		LOC_Os11g31470
		LOC_Os06g03520
		LOC_Os06g44160
		LOC_Os01g04170
		LOC_Os02g41680
		LOC_Os05g14240
		LOC_Os02g21920
		LOC_Os09g04624
		LOC_Os06g12460
		LOC_Os06g35060
		LOC_Os12g38760
		LOC_Os03g27190
		LOC_Os01g49830
		LOC_Os01g67030
		LOC_Os04g17660
		LOC_Os11g06720
		LOC_Os03g23010
		LOC_Os02g41650
		LOC_Os03g08960
		LOC_Os04g41540
		LOC_Os03g18910
		LOC_Os07g46560
		LOC_Os10g21790
		LOC_Os04g57560
		LOC_Os09g31502
		LOC_Os01g67810
		LOC_Os01g61200
		LOC_Os07g48910
		LOC_Os02g45450
		LOC_Os10g36100
		LOC_Os06g10810
		LOC_Os12g35340
		LOC_Os03g01800
		LOC_Os08g10510
		LOC_Os11g42850
		LOC_Os01g64660
		LOC_Os05g44290
		LOC_Os07g14740
		LOC_Os01g53730
		LOC_Os11g10290
		LOC_Os05g13970
		LOC_Os07g35740
		LOC_Os02g42950
		LOC_Os03g38010
		LOC_Os09g35030
		LOC_Os09g27320
		LOC_Os11g27730
		LOC_Os07g35750
		LOC_Os07g25810
		LOC_Os08g40180
		LOC_Os07g35390
		LOC_Os11g47520
		LOC_Os08g14000
		LOC_Os01g73250
		LOC_Os03g38790
		LOC_Os02g32690
		LOC_Os06g05690
		LOC_Os04g38220
		LOC_Os02g52040
		LOC_Os03g50210
		LOC_Os04g56120
		LOC_Os06g32020
		LOC_Os06g23114
		LOC_Os06g46970
		LOC_Os12g12580
		LOC_Os08g37660
		LOC_Os11g02240
		LOC_Os03g02920
		LOC_Os02g22260
		LOC_Os03g31750
		LOC_Os06g21250
		LOC_Os11g04150
		LOC_Os06g46980
		LOC_Os03g60520
		LOC_Os01g64860
		LOC_Os01g38359
		LOC_Os02g58214
		LOC_Os04g54620
		LOC_Os02g13660
		LOC_Os10g40430
		LOC_Os11g18570
		LOC_Os05g48270
		LOC_Os06g03120
		LOC_Os06g50100
		LOC_Os07g14150
		LOC_Os04g51460
		LOC_Os01g55540
		LOC_Os06g28820
		LOC_Os05g37250
		LOC_Os03g12950
		LOC_Os01g65100
		LOC_Os01g28500
		LOC_Os01g65950
		LOC_Os05g29710
		LOC_Os06g46754
		LOC_Os02g21190
		LOC_Os02g53620
		LOC_Os03g06620
		LOC_Os03g25340
		LOC_Os03g29190
		LOC_Os03g22200
		LOC_Os08g35190
		LOC_Os01g50420
		LOC_Os09g34230
		LOC_Os09g26960
		LOC_Os08g30020
		LOC_Os03g41100
		LOC_Os04g26870
		LOC_Os06g01490
		LOC_Os12g35330
		LOC_Os02g42850
		LOC_Os02g51890
		LOC_Os06g03930
		LOC_Os03g08330
		LOC_Os03g05390
		LOC_Os03g10260
		LOC_Os07g49110
		LOC_Os06g02780
		LOC_Os01g17470
		LOC_Os10g31330
		LOC_Os08g35160
		LOC_Os04g41229
		LOC_Os10g13850
		LOC_Os03g04060
		LOC_Os06g35480
		LOC_Os01g11730
		LOC_Os08g36320
		LOC_Os04g01320
		LOC_Os09g25810
		LOC_Os11g43520
		LOC_Os04g52260
		LOC_Os10g28230
		LOC_Os04g56110
		LOC_Os10g08780
		LOC_Os01g32830
		LOC_Os06g11210
		LOC_Os01g45470
		LOC_Os07g06840
		LOC_Os08g10010
		LOC_Os01g70790
		LOC_Os06g04870
		LOC_Os06g09340
		LOC_Os05g27790
		LOC_Os08g32160
		LOC_Os10g25674
		LOC_Os06g43320
		LOC_Os06g36270
		LOC_Os03g28300
		LOC_Os05g40010
		LOC_Os05g15770
		LOC_Os05g47650
		LOC_Os05g18604
		LOC_Os01g50160
		LOC_Os09g26780
		LOC_Os11g40009
		LOC_Os05g30500
		LOC_Os03g12910
		LOC_Os06g06510
		LOC_Os05g48890
		LOC_Os05g03884
		LOC_Os08g04210
		LOC_Os02g38840
		LOC_Os03g28990
		LOC_Os03g60620
		LOC_Os03g14010
		LOC_Os04g39880
		LOC_Os10g32580
		LOC_Os03g47610
		LOC_Os03g20550
		LOC_Os03g63970
		LOC_Os09g25850
		LOC_Os09g35790
		LOC_Os07g47670
		LOC_Os09g26310
		LOC_Os06g50950
		LOC_Os01g66860
		LOC_Os09g25150
		LOC_Os10g31420
		LOC_Os12g38770
		LOC_Os04g39320
		LOC_Os03g17700
		LOC_Os01g37690
		LOC_Os02g56920
		LOC_Os10g22520
		LOC_Os07g37100
		LOC_Os05g42250
		LOC_Os10g25040
		LOC_Os04g48930
		LOC_Os03g59360
		LOC_Os02g30100
		LOC_Os11g02290
		LOC_Os07g15370
		LOC_Os01g02900
		LOC_Os08g05960
		LOC_Os10g20890
		LOC_Os12g37650
		LOC_Os03g20090
		LOC_Os03g36540
		LOC_Os12g36910
		LOC_Os05g03860
		LOC_Os03g25330
		LOC_Os02g37690
		LOC_Os03g13200
		LOC_Os10g38140
		LOC_Os05g04380
		LOC_Os09g30510
		LOC_Os12g19381
		LOC_Os01g73234
		LOC_Os02g33330
		LOC_Os02g51350
		LOC_Os07g46670
		LOC_Os11g05480
		LOC_Os05g32820
		LOC_Os01g28790
		LOC_Os11g47730
		LOC_Os04g52840
		LOC_Os06g21270
		LOC_Os08g02220
		LOC_Os02g39330
		LOC_Os01g05820
		LOC_Os07g18750
		LOC_Os07g05700
		LOC_Os11g17540
		LOC_Os03g03510
		LOC_Os08g43270
		LOC_Os04g40630
		LOC_Os05g33630
		LOC_Os02g18410
		LOC_Os01g69050
		LOC_Os01g55000
		LOC_Os05g11130
		LOC_Os10g35110
		LOC_Os01g04630
		LOC_Os04g41620
		LOC_Os08g38170
		LOC_Os02g41840
		LOC_Os03g22740
		LOC_Os11g42220
		LOC_Os01g72610
		LOC_Os12g43600
		LOC_Os01g06560
		LOC_Os04g41340
		LOC_Os01g19330
		LOC_Os10g07400
		LOC_Os02g40460
		LOC_Os02g27480
		LOC_Os06g08720
		LOC_Os07g46460
		LOC_Os02g14480
		LOC_Os01g07910
		LOC_Os02g55890
		LOC_Os01g59819
		LOC_Os02g58210
		LOC_Os09g26300
		LOC_Os10g13700
		LOC_Os06g33200
		LOC_Os08g09010
		LOC_Os03g22170
		LOC_Os08g36910
		LOC_Os05g04470
		LOC_Os11g18730
		LOC_Os08g34210
		LOC_Os07g48550
		LOC_Os07g04930
		LOC_Os11g11960
		LOC_Os07g30970
		LOC_Os06g43044
		LOC_Os05g37130
		LOC_Os06g02530
		LOC_Os03g14050
		LOC_Os07g41180
		LOC_Os04g28620
		LOC_Os06g47470
		LOC_Os06g05020
		LOC_Os03g53690
		LOC_Os02g15690
		LOC_Os10g37340
		LOC_Os01g11150
		LOC_Os03g61740
		LOC_Os12g42190
		LOC_Os03g08970
		LOC_Os10g03540
		LOC_Os04g01140
		LOC_Os09g17146
		LOC_Os10g36848
		LOC_Os12g43440
		LOC_Os01g57004
		LOC_Os06g32600
		LOC_Os03g01820
		LOC_Os04g30420
		LOC_Os12g26940
		LOC_Os06g35970
		LOC_Os01g03330
		LOC_Os10g08474
		LOC_Os09g31478
		LOC_Os02g44230
		LOC_Os03g19390
		LOC_Os04g21350
		LOC_Os10g05980
		LOC_Os01g44069
		LOC_Os08g05320
		LOC_Os11g05380
		LOC_Os02g56460
		LOC_Os01g05630
		LOC_Os03g61720
		LOC_Os09g38840
		LOC_Os02g56680
		LOC_Os03g63540
		LOC_Os08g35750
		LOC_Os02g36220
		LOC_Os10g38710
		LOC_Os09g31430
		LOC_Os06g32990
		LOC_Os11g06980
		LOC_Os10g37760
		LOC_Os06g49200
		LOC_Os07g34260
		LOC_Os07g34690
		LOC_Os01g11650
		LOC_Os01g49529
		LOC_Os03g02040
		LOC_Os11g36190
		LOC_Os01g03030
		LOC_Os11g15230
		LOC_Os07g41350
		LOC_Os04g33610
		LOC_Os12g16200
		LOC_Os09g29239
		LOC_Os05g18294
		LOC_Os07g35340
		LOC_Os09g26840
		LOC_Os07g09970
		LOC_Os08g33100
		LOC_Os07g30020
		LOC_Os07g39350
		LOC_Os03g15020
		LOC_Os10g42490
		LOC_Os09g25620
		LOC_Os02g42640
		LOC_Os02g36880
		LOC_Os09g31000
		LOC_Os02g48360
		LOC_Os08g34320
		LOC_Os01g17050
		LOC_Os12g43450
		LOC_Os06g03220
		LOC_Os06g15330
		LOC_Os04g35210
		LOC_Os09g38540
		LOC_Os03g12890
		LOC_Os04g56690
		LOC_Os07g09420
		LOC_Os03g18120
		LOC_Os12g44030
		LOC_Os04g47620
		LOC_Os04g53230
		LOC_Os06g03640
		LOC_Os09g37050
		LOC_Os03g64050
		LOC_Os02g29960
		LOC_Os03g18600
		LOC_Os08g20410
		LOC_Os04g55159
		LOC_Os03g45619
		LOC_Os10g02070
		LOC_Os03g53020
		LOC_Os04g28780
		LOC_Os06g04990
		LOC_Os11g04409
		LOC_Os03g64070
		LOC_Os01g45720
		LOC_Os04g44910
		LOC_Os06g49340
		LOC_Os01g59840
		LOC_Os04g45970
		LOC_Os09g36700
		LOC_Os10g31500
		LOC_Os11g47590
		LOC_Os07g45000
		LOC_Os01g68720
		LOC_Os12g25450
		LOC_Os11g41650
		LOC_Os02g47150
		LOC_Os06g35520
		LOC_Os06g40940
		LOC_Os01g02930
		LOC_Os08g29170
		LOC_Os11g11940
		LOC_Os03g05750
		LOC_Os01g13210
		LOC_Os01g12320
		LOC_Os03g61670
		LOC_Os12g36110
		LOC_Os04g08550
		LOC_Os06g13240
		LOC_Os10g11270
		LOC_Os06g03080
		LOC_Os01g71474
		LOC_Os04g32110
		LOC_Os11g20090
		LOC_Os06g28970
		LOC_Os10g39840
		LOC_Os02g11859
		LOC_Os06g02960
		LOC_Os01g62900
		LOC_Os05g46350
		LOC_Os04g46740
		LOC_Os05g02760
		LOC_Os01g31370
		LOC_Os08g43320
		LOC_Os01g68050
		LOC_Os06g44300
		LOC_Os01g43844
		LOC_Os04g11400
		LOC_Os08g40680
		LOC_Os03g22620
		LOC_Os09g38850
		LOC_Os03g08930
		LOC_Os04g38790
		LOC_Os01g49614
		LOC_Os06g05700
		LOC_Os02g51620
		LOC_Os02g36590
		LOC_Os04g06520
		LOC_Os01g41770
		LOC_Os04g36800
		LOC_Os07g08710
		LOC_Os01g67090
		LOC_Os05g43830
		LOC_Os12g40180
		LOC_Os01g53040
		LOC_Os05g25920
		LOC_Os03g08460
		LOC_Os04g44320
		LOC_Os11g39000
		LOC_Os02g37160
		LOC_Os04g59150
		LOC_Os07g01214
		LOC_Os01g56810
		LOC_Os05g39990
		LOC_Os01g74300
		LOC_Os10g26700
		LOC_Os01g15979
		LOC_Os08g16260
		LOC_Os08g43400
		LOC_Os04g41640
		LOC_Os05g09740
		LOC_Os11g02610
		LOC_Os03g51690
		LOC_Os04g54240
		LOC_Os05g01140
		LOC_Os10g27110
		LOC_Os01g51980
		LOC_Os01g42520
		LOC_Os02g20560
		LOC_Os07g03180
		LOC_Os01g55560
		LOC_Os05g11320
		LOC_Os06g31890
		LOC_Os04g57320
		LOC_Os02g56130
		LOC_Os06g44750
		LOC_Os05g39310
		LOC_Os11g10310
		LOC_Os02g10350
		LOC_Os03g25760
		LOC_Os04g26320
		LOC_Os06g13810
		LOC_Os04g31790
		LOC_Os06g50539
		LOC_Os03g17850
		LOC_Os08g06280
		LOC_Os04g54300
		LOC_Os02g29040
		LOC_Os06g48030
		LOC_Os06g44610
		LOC_Os06g44010
		LOC_Os01g67820
		LOC_Os09g28440
		LOC_Os01g61610
		LOC_Os10g42780
		LOC_Os01g36350
		LOC_Os07g40290
		LOC_Os02g49720
		LOC_Os11g47600
		LOC_Os01g37460
		LOC_Os08g27840
		LOC_Os12g37260
		LOC_Os11g37970
		LOC_Os06g21210
		LOC_Os04g59330
		LOC_Os06g11490
		LOC_Os11g14380
		LOC_Os02g52560
		LOC_Os10g21700
		LOC_Os03g60210
		LOC_Os10g05750
		LOC_Os12g18374
		LOC_Os03g63270
		LOC_Os06g48065
		LOC_Os01g33160
		LOC_Os03g08490
		LOC_Os03g61150
		LOC_Os06g36390
		LOC_Os02g13800
		LOC_Os05g49060
		LOC_Os11g25330
		LOC_Os03g57220
		LOC_Os03g48540
		LOC_Os08g37040
		LOC_Os02g11700
		LOC_Os07g44280
		LOC_Os03g05620
		LOC_Os04g41570
		LOC_Os11g32650
		LOC_Os11g07922
		LOC_Os05g35290
		LOC_Os03g16150
		LOC_Os06g04070
		LOC_Os05g48040
		LOC_Os11g29420
		LOC_Os01g19820
		LOC_Os02g17780
		LOC_Os05g02300
		LOC_Os03g07100
		LOC_Os08g04340
		LOC_Os01g54600
		LOC_Os02g37300
		LOC_Os07g42510
		LOC_Os01g70210
		LOC_Os02g13370
		LOC_Os01g32460
		LOC_Os01g09220
		LOC_Os03g59440
		LOC_Os01g68680
		LOC_Os09g03939
		LOC_Os04g34600
		LOC_Os12g17600
		LOC_Os04g46630
		LOC_Os03g18220
		LOC_Os01g43710
		LOC_Os07g01600
		LOC_Os01g52260
		LOC_Os02g40260
		LOC_Os10g03400
		LOC_Os10g35030
		LOC_Os03g03724
		LOC_Os07g37320
		LOC_Os01g36460
		LOC_Os11g10320
		LOC_Os05g50610
		LOC_Os03g11540
		LOC_Os07g47790
		LOC_Os01g46120
		LOC_Os03g62070
		LOC_Os10g30150
		LOC_Os01g66120
		LOC_Os03g09020
		LOC_Os01g12660
		LOC_Os08g04240
		LOC_Os05g12400
		LOC_Os04g58820
		LOC_Os02g01150
		LOC_Os03g03034
		LOC_Os10g04429
		LOC_Os05g41550
		LOC_Os04g37580
		LOC_Os08g44360
		LOC_Os10g40520
		LOC_Os09g35630
		LOC_Os09g31080
		LOC_Os07g48020
		LOC_Os06g42000
		LOC_Os02g09940
		LOC_Os02g43194
		LOC_Os02g56860
		LOC_Os03g32230
		LOC_Os05g43760
		LOC_Os11g17970
		LOC_Os07g12340
		LOC_Os01g09830
		LOC_Os03g57450
		LOC_Os11g47510
		LOC_Os09g13650
		LOC_Os05g09724
		LOC_Os03g51390
		LOC_Os01g43750
		LOC_Os01g27050
		LOC_Os08g43670
		LOC_Os03g60340
		LOC_Os06g35560
		LOC_Os01g62480
		LOC_Os01g45274
		LOC_Os06g11720
		LOC_Os03g25280
		LOC_Os10g39030
		LOC_Os08g03420
		LOC_Os12g09700
		LOC_Os08g04310
		LOC_Os10g40614
		LOC_Os05g27350
		LOC_Os03g01740
		LOC_Os09g29100
		LOC_Os10g40640
		LOC_Os03g19250
		LOC_Os09g31200
		LOC_Os03g10950
		LOC_Os11g33270
		LOC_Os06g11240
		LOC_Os06g28124
		LOC_Os08g08100
		LOC_Os05g09704
		LOC_Os07g48010
		LOC_Os02g15660
		LOC_Os07g05360
		LOC_Os07g23120
		LOC_Os05g31140
		LOC_Os09g37650
		LOC_Os03g20680
		LOC_Os07g36630
		LOC_Os02g48900
		LOC_Os07g23990
		LOC_Os02g52000
		LOC_Os05g47780
		LOC_Os08g10500
		LOC_Os01g55510
		LOC_Os07g05460
		LOC_Os08g02700
		LOC_Os03g19310
		LOC_Os02g30080
		LOC_Os03g44630
		LOC_Os03g39610
		LOC_Os06g40640
		LOC_Os01g47580
		LOC_Os01g68598
		LOC_Os06g14450
		LOC_Os01g21630
		LOC_Os03g49524
		LOC_Os01g24030
		LOC_Os03g25300
		LOC_Os06g39240
		LOC_Os01g09770
		LOC_Os03g53300
		LOC_Os12g29220
		LOC_Os03g55800
		LOC_Os12g13890
		LOC_Os02g58220
		LOC_Os11g11970
		LOC_Os05g33430
		LOC_Os01g52250
		LOC_Os04g58280
		LOC_Os04g35130
		LOC_Os12g27370
		LOC_Os01g13690
		LOC_Os09g28050
		LOC_Os04g43440
		LOC_Os04g22900
		LOC_Os01g63690
		LOC_Os06g05910
		LOC_Os06g35540
		LOC_Os03g18130
		LOC_Os06g15170
		LOC_Os11g27264
		LOC_Os08g28790
		LOC_Os04g45000
		LOC_Os10g39150
		LOC_Os05g49370
		LOC_Os11g45710
		LOC_Os03g07170
		LOC_Os08g06380
		LOC_Os07g38170
		LOC_Os04g33190
		LOC_Os04g54810
		LOC_Os08g01380
		LOC_Os10g39920
		LOC_Os07g26110
		LOC_Os06g43600
		LOC_Os05g12481
		LOC_Os08g36500
		LOC_Os11g30760
		LOC_Os02g01520
		LOC_Os05g06720
		LOC_Os12g10580
		LOC_Os07g34320
		LOC_Os10g20650
		LOC_Os11g35500
		LOC_Os03g57680
		LOC_Os05g43860
		LOC_Os03g59100
		LOC_Os01g70400
		LOC_Os12g40900
		LOC_Os10g29620
		LOC_Os10g40440
		LOC_Os10g40480
		LOC_Os03g04570
		LOC_Os05g10370
		LOC_Os06g36180
		LOC_Os03g58850
		LOC_Os05g09440
		LOC_Os04g02910
		LOC_Os07g03770
		LOC_Os11g02424
		LOC_Os05g33410
		LOC_Os01g52240
		LOC_Os11g03290
		LOC_Os01g48750
		LOC_Os08g39694
		LOC_Os08g38720
		LOC_Os03g08500
		LOC_Os09g31130
		LOC_Os02g37800
		LOC_Os06g45710
		LOC_Os05g35570
		LOC_Os08g03350
		LOC_Os03g55240
		LOC_Os01g54700
		LOC_Os04g58800
		LOC_Os11g47809
		LOC_Os07g31720
		LOC_Os06g39370
		LOC_Os03g55310
		LOC_Os02g48210
		LOC_Os02g47180
		LOC_Os09g25760
		LOC_Os04g34170
		LOC_Os03g63770
		LOC_Os09g16520
		LOC_Os03g16170
		LOC_Os01g18240
		LOC_Os05g30010
		LOC_Os01g40070
		LOC_Os12g25090
		LOC_Os08g33160
		LOC_Os05g34150
		LOC_Os01g27360
		LOC_Os10g31040
		LOC_Os10g31320
		LOC_Os12g31000
		LOC_Os10g02040
		LOC_Os07g36610
		LOC_Os03g38540
		LOC_Os07g08750
		LOC_Os05g42150
		LOC_Os04g05650
		LOC_Os02g49920
		LOC_Os09g25070
		LOC_Os01g70830
		LOC_Os11g47550
		LOC_Os02g47310
		LOC_Os04g37770
		LOC_Os06g12610
		LOC_Os04g33450
		LOC_Os02g50174
		LOC_Os03g10640
		LOC_Os02g11070
		LOC_Os03g48030
		LOC_Os01g72290
		LOC_Os10g31540
		LOC_Os05g43530
		LOC_Os10g40530
		LOC_Os09g27580
		LOC_Os11g34270
		LOC_Os07g34570
		LOC_Os02g36940
		LOC_Os01g72810
		LOC_Os12g42610
		LOC_Os02g33380
		LOC_Os08g38710
		LOC_Os01g45700
		LOC_Os05g12630
		LOC_Os04g48130
		LOC_Os08g32620
		LOC_Os01g64640
		LOC_Os03g49260
		LOC_Os04g48390
		LOC_Os03g56280
		LOC_Os02g53690
		LOC_Os12g44020
		LOC_Os02g57090
		LOC_Os03g36560
		LOC_Os10g36924
		LOC_Os07g24000
		LOC_Os01g04800
		LOC_Os12g28880
		LOC_Os07g09190
		LOC_Os06g02900
		LOC_Os09g31446
		LOC_Os04g54220
		LOC_Os01g15270
		LOC_Os04g38410
		LOC_Os08g04350
		LOC_Os04g44354
		LOC_Os03g17870
		LOC_Os04g37820
		LOC_Os02g50570
		LOC_Os01g39860
		LOC_Os03g29150
		LOC_Os08g02230
		LOC_Os07g05010
		LOC_Os04g31410
		LOC_Os02g37700
		LOC_Os01g18744
		LOC_Os07g32020
		LOC_Os09g22410
		LOC_Os08g14109
		LOC_Os07g35810
		LOC_Os01g04350
		LOC_Os06g41010
		LOC_Os06g39912
		LOC_Os02g40100
		LOC_Os07g49140
		LOC_Os06g04950
		LOC_Os08g40690
		LOC_Os05g33644
		LOC_Os07g44450
		LOC_Os05g44130
		LOC_Os03g58880
		LOC_Os11g24450
		LOC_Os06g05930
		LOC_Os03g07990
		LOC_Os08g01220
		LOC_Os10g02260
		LOC_Os03g51230
		LOC_Os03g45250
		LOC_Os02g33070
		LOC_Os09g25720
		LOC_Os01g46340
		LOC_Os02g30910
		LOC_Os03g08470
		LOC_Os08g09350
		LOC_Os12g34524
		LOC_Os12g33120
		LOC_Os10g38700
		LOC_Os07g44440
		LOC_Os04g40040
		LOC_Os09g26200
		LOC_Os02g20040
		LOC_Os11g25160
		LOC_Os06g23274
		LOC_Os07g34710
		LOC_Os04g41680
		LOC_Os05g45460
		LOC_Os07g40690
		LOC_Os06g46799
		LOC_Os02g17534
		LOC_Os04g56430
		LOC_Os01g01650
		LOC_Os10g19190
		LOC_Os03g12900
		LOC_Os03g17250
		LOC_Os09g23530
		LOC_Os10g33520
		LOC_Os02g52670
		LOC_Os06g11400
		LOC_Os09g31025
		LOC_Os07g47620
		LOC_Os09g38400
		LOC_Os11g18366
		LOC_Os03g13540
		LOC_Os07g25050
		LOC_Os01g16030
		LOC_Os02g43290
		LOC_Os02g43370
		LOC_Os07g35560
		LOC_Os12g06660
		LOC_Os07g35410
		LOC_Os11g30560
		LOC_Os01g07850
		LOC_Os06g36560
		LOC_Os05g51620
		LOC_Os07g41340
		LOC_Os04g46130
		LOC_Os05g48210
		LOC_Os07g46480
		LOC_Os02g42450
		LOC_Os06g48180
		LOC_Os09g28520
		LOC_Os11g33120
		LOC_Os01g56690
		LOC_Os04g44900
		LOC_Os12g25660
		LOC_Os11g04710
		LOC_Os05g10330
		LOC_Os07g45570
		LOC_Os08g35760
		LOC_Os06g50080
		LOC_Os05g13940
		LOC_Os02g37490
		LOC_Os08g03020
		LOC_Os06g05010
		LOC_Os08g25720
		LOC_Os01g71670
		LOC_Os02g58554
		LOC_Os08g09250
		LOC_Os01g67360
		LOC_Os01g53430
		LOC_Os01g16960
		LOC_Os06g50930
		LOC_Os05g11260
		LOC_Os10g38580
		LOC_Os10g21268
		LOC_Os07g05620
		LOC_Os01g60020
		LOC_Os11g29370
		LOC_Os01g14440
		LOC_Os10g35960
		LOC_Os10g33040
		LOC_Os07g07040
		LOC_Os05g12410
		LOC_Os10g31850
		LOC_Os02g34410
		LOC_Os04g52504
		LOC_Os09g36680
		LOC_Os09g17600
		LOC_Os09g04050
		LOC_Os12g35630
		LOC_Os07g07990
		LOC_Os06g06930
		LOC_Os05g01380
		LOC_Os10g40740
		LOC_Os09g28630
		LOC_Os01g16450
		LOC_Os02g39140
		LOC_Os10g14180
		LOC_Os10g34480
		LOC_Os07g36170
		LOC_Os11g05860
		LOC_Os07g06880
		LOC_Os11g47500
		LOC_Os03g53800
		LOC_Os08g25140
		LOC_Os02g48340
		LOC_Os02g47020
		LOC_Os05g37780
		LOC_Os11g42500
		LOC_Os04g38570
		LOC_Os03g52860
		LOC_Os11g10710
		LOC_Os06g04090
		LOC_Os12g31860
		LOC_Os02g41954
		LOC_Os10g37830
		LOC_Os11g47610
		LOC_Os01g51890
		LOC_Os04g03810
		LOC_Os09g14100
		LOC_Os01g04620
		LOC_Os08g36310
		LOC_Os04g15920
		LOC_Os01g58140
		LOC_Os03g60570
		LOC_Os06g07000
		LOC_Os03g28980
		LOC_Os08g31030
		LOC_Os02g55970
		LOC_Os01g65480
		LOC_Os01g65370
		LOC_Os01g64360
		LOC_Os10g42620
		LOC_Os03g37830
		LOC_Os01g19630
		LOC_Os02g44108
		LOC_Os11g05800
		LOC_Os08g44460
		LOC_Os10g35840
		LOC_Os01g02139
		LOC_Os01g62290
		LOC_Os02g38120
		LOC_Os08g04360
		LOC_Os03g64140
		LOC_Os03g59300
		LOC_Os02g36550
		LOC_Os04g51580
		LOC_Os05g45180
		LOC_Os04g58570
		LOC_Os03g33650
		LOC_Os01g24550
		LOC_Os01g68300
		LOC_Os04g52810
		LOC_Os11g46210
		LOC_Os02g48320
		LOC_Os12g34854
		LOC_Os07g23660
		LOC_Os03g25150
		LOC_Os03g53200
		LOC_Os04g25060
		LOC_Os07g38630
		LOC_Os07g23640
		LOC_Os01g15120
		LOC_Os08g32960
		LOC_Os11g25260
		LOC_Os12g23280
		LOC_Os04g27190
		LOC_Os02g37830
		LOC_Os05g11750
		LOC_Os01g55240
		LOC_Os01g03320
		LOC_Os02g52150
		LOC_Os01g46140
		LOC_Os09g10274
		LOC_Os05g51130
		LOC_Os09g25100
		LOC_Os03g16260
		LOC_Os04g53800
		LOC_Os08g35110
		LOC_Os06g01790
		LOC_Os11g10510
		LOC_Os01g32770
		LOC_Os03g47034
		LOC_Os05g10210
		LOC_Os10g35460
		LOC_Os01g62980
		LOC_Os06g18790
		LOC_Os01g70220
		LOC_Os03g21380
		LOC_Os06g46030
		LOC_Os03g51970
		LOC_Os03g58940
		LOC_Os11g44990
		LOC_Os10g43060
		LOC_Os06g13680
		LOC_Os12g37970
		LOC_Os06g14370
		LOC_Os12g25180
		LOC_Os05g41610
		LOC_Os03g22010
		LOC_Os05g12640
		LOC_Os09g38910
		LOC_Os01g14410
		LOC_Os01g55500
		LOC_Os11g19840
		LOC_Os03g10090
		LOC_Os03g50960
		LOC_Os03g60509
		LOC_Os02g51970
		LOC_Os03g58890
		LOC_Os04g42610
		LOC_Os03g59290
		LOC_Os06g13830
		LOC_Os03g29760
		LOC_Os06g01934
		LOC_Os03g28940
		LOC_Os06g21240
		LOC_Os03g31510
		LOC_Os02g43280
		LOC_Os05g48200
		LOC_Os10g08319
		LOC_Os08g34150
		LOC_Os05g04500
		LOC_Os01g10800
		LOC_Os06g46250
		LOC_Os01g60420
		LOC_Os06g18010
		LOC_Os12g38810
		LOC_Os09g36600
		LOC_Os03g51459
		LOC_Os04g28520
		LOC_Os03g04530
		LOC_Os01g64110
		LOC_Os11g02369
		LOC_Os02g18650
		LOC_Os02g06930
This study	446	LOC_Os02g05090
		LOC_Os12g03810
		LOC_Os07g01010
		LOC_Os02g02950
		LOC_Os12g01120
		LOC_Os12g02970
		LOC_Os02g03360
		LOC_Os02g06140
		LOC_Os02g04590
		LOC_Os02g05270
		LOC_Os02g05220
		LOC_Os12g02950
		LOC_Os12g05270
		LOC_Os12g03100
		LOC_Os02g02740
		LOC_Os02g04100
		LOC_Os02g04000
		LOC_Os02g04080
		LOC_Os12g04920
[truncated: 15,927 more rows]

## Sheet: Table S6
Supplmentary Table 6: Protein-protein interaction of shared CGs in the core MQTL regions and DEGs datasets
LOC_Os02g02400 (interacts with) LOC_Os12g04410	interacts with	LOC_Os02g02400 (interacts with) LOC_Os12g04410	interacts with	39947.Q0E4K1	39947.Q2QXZ2	0.055	0	0	0	0.099	0.095	0	0.057	0.176
LOC_Os02g03410 (interacts with) LOC_Os12g05600	interacts with	LOC_Os02g03410 (interacts with) LOC_Os12g05600	interacts with	39947.Q6Z2M9	39947.Q2QXL8	0	0	0	0	0.052	0.193	0.058	0	0.216
LOC_Os02g03410 (interacts with) LOC_Os12g04410	interacts with	LOC_Os02g03410 (interacts with) LOC_Os12g04410	interacts with	39947.Q6Z2M9	39947.Q2QXZ2	0	0	0	0	0	0.214	0	0	0.214
LOC_Os02g03410 (interacts with) LOC_Os12g02200	interacts with	LOC_Os02g03410 (interacts with) LOC_Os12g02200	interacts with	39947.Q6Z2M9	39947.Q2QYM3	0	0	0.165	0.706	0	0.091	0	0.064	0.229
LOC_Os02g03410 (interacts with) LOC_Os12g02080	interacts with	LOC_Os02g03410 (interacts with) LOC_Os12g02080	interacts with	39947.Q6Z2M9	39947.Q5U1F8	0	0	0	0	0.052	0.193	0.058	0	0.216
LOC_Os02g03410 (interacts with) LOC_Os02g08364	interacts with	LOC_Os02g03410 (interacts with) LOC_Os02g08364	interacts with	39947.Q6Z2M9	39947.Q6ETK3	0	0	0	0	0	0.091	0.109	0	0.155
LOC_Os02g08364 (interacts with) LOC_Os12g05600	interacts with	LOC_Os02g08364 (interacts with) LOC_Os12g05600	interacts with	39947.Q6ETK3	39947.Q2QXL8	0	0	0	0	0	0.187	0	0	0.187
LOC_Os02g08364 (interacts with) LOC_Os12g04410	interacts with	LOC_Os02g08364 (interacts with) LOC_Os12g04410	interacts with	39947.Q6ETK3	39947.Q2QXZ2	0	0	0	0	0	0.171	0	0	0.171
LOC_Os02g08364 (interacts with) LOC_Os12g02200	interacts with	LOC_Os02g08364 (interacts with) LOC_Os12g02200	interacts with	39947.Q6ETK3	39947.Q2QYM3	0	0	0	0	0	0.232	0.175	0.268	0.495
LOC_Os02g08364 (interacts with) LOC_Os12g01140	interacts with	LOC_Os02g08364 (interacts with) LOC_Os12g01140	interacts with	39947.Q6ETK3	39947.Q2QYY8	0	0	0	0	0	0.091	0.109	0	0.155
LOC_Os02g08364 (interacts with) LOC_Os12g02080	interacts with	LOC_Os02g08364 (interacts with) LOC_Os12g02080	interacts with	39947.Q6ETK3	39947.Q5U1F8	0	0	0	0	0	0.187	0	0	0.187
LOC_Os12g01140 (interacts with) LOC_Os12g05600	interacts with	LOC_Os12g01140 (interacts with) LOC_Os12g05600	interacts with	39947.Q2QYY8	39947.Q2QXL8	0	0	0	0	0.052	0.193	0.058	0	0.216
LOC_Os12g01140 (interacts with) LOC_Os12g04410	interacts with	LOC_Os12g01140 (interacts with) LOC_Os12g04410	interacts with	39947.Q2QYY8	39947.Q2QXZ2	0	0	0	0	0	0.214	0	0	0.214
LOC_Os12g01140 (interacts with) LOC_Os12g02530	interacts with	LOC_Os12g01140 (interacts with) LOC_Os12g02530	interacts with	39947.Q2QYY8	39947.Q2QYI8	0	0	0	0	0	0.136	0	0.222	0.299
LOC_Os12g01140 (interacts with) LOC_Os12g02370	interacts with	LOC_Os12g01140 (interacts with) LOC_Os12g02370	interacts with	39947.Q2QYY8	39947.Q2QYK6	0	0	0	0	0	0	0	0.17	0.169
LOC_Os12g01140 (interacts with) LOC_Os12g02080	interacts with	LOC_Os12g01140 (interacts with) LOC_Os12g02080	interacts with	39947.Q2QYY8	39947.Q5U1F8	0	0	0	0	0.052	0.193	0.058	0	0.216
LOC_Os12g01370 (interacts with) LOC_Os12g05600	interacts with	LOC_Os12g01370 (interacts with) LOC_Os12g05600	interacts with	39947.Q2QYW4	39947.Q2QXL8	0	0	0	0	0	0.166	0	0	0.165
LOC_Os12g01370 (interacts with) LOC_Os12g02080	interacts with	LOC_Os12g01370 (interacts with) LOC_Os12g02080	interacts with	39947.Q2QYW4	39947.Q5U1F8	0	0	0	0	0	0.166	0	0	0.165
LOC_Os12g02080 (interacts with) LOC_Os12g04410	interacts with	LOC_Os12g02080 (interacts with) LOC_Os12g04410	interacts with	39947.Q5U1F8	39947.Q2QXZ2	0	0	0	0	0.058	0.188	0.125	0	0.272
LOC_Os12g02080 (interacts with) LOC_Os12g02200	interacts with	LOC_Os12g02080 (interacts with) LOC_Os12g02200	interacts with	39947.Q5U1F8	39947.Q2QYM3	0	0	0	0	0	0.188	0	0	0.188
LOC_Os12g02080 (interacts with) LOC_Os12g03050	interacts with	LOC_Os12g02080 (interacts with) LOC_Os12g03050	interacts with	39947.Q5U1F8	39947.Q5CD17	0	0	0	0	0	0.141	0.088	0	0.183
LOC_Os12g02200 (interacts with) LOC_Os12g05600	interacts with	LOC_Os12g02200 (interacts with) LOC_Os12g05600	interacts with	39947.Q2QYM3	39947.Q2QXL8	0	0	0	0	0	0.188	0	0	0.188
LOC_Os12g03050 (interacts with) LOC_Os12g05600	interacts with	LOC_Os12g03050 (interacts with) LOC_Os12g05600	interacts with	39947.Q5CD17	39947.Q2QXL8	0	0	0	0	0	0.141	0.088	0	0.183
LOC_Os12g03050 (interacts with) LOC_Os12g04410	interacts with	LOC_Os12g03050 (interacts with) LOC_Os12g04410	interacts with	39947.Q5CD17	39947.Q2QXZ2	0	0	0	0	0	0.166	0	0	0.165
LOC_Os12g03050 (interacts with) LOC_Os12g03150	interacts with	LOC_Os12g03050 (interacts with) LOC_Os12g03150	interacts with	39947.Q5CD17	39947.Q2QYC1	0	0	0	0	0	0.187	0	0	0.187
LOC_Os12g04410 (interacts with) LOC_Os12g05600	interacts with	LOC_Os12g04410 (interacts with) LOC_Os12g05600	interacts with	39947.Q2QXZ2	39947.Q2QXL8	0	0	0	0	0.058	0.188	0.125	0	0.272

## Sheet: Table S7
Supplmentary Table 7: KEGG pathway enrichment analysis of DECGs in the core MQTL regions
##Databases: KEGG PATHWAY
##Statistical test method: hypergeometric test / Fisher's exact test
##FDR correction method: Benjamini and Hochberg
#Term	Database	ID	Input number	Background number	P-Value	Corrected P-Value	Input	Hyperlink
Glyoxylate and dicarboxylate metabolism	KEGG PATHWAY	osa00630	5	76	4.67819e-07	7.95292e-06	LOC_Os02g02400|LOC_Os02g02400.1|LOC_Os02g05830|LOC_Os02g05830.1|LOC_Os02g02400|LOC_Os02g02400.3|LOC_Os02g02400|LOC_Os02g02400.2|LOC_Os02g05830|LOC_Os02g05830.2	http://www.genome.jp/kegg-bin/show_pathway?osa00630/osa:4328326%09red/osa:4328073%09red
Biosynthesis of secondary metabolites	KEGG PATHWAY	osa01110	11	1177	1.22212e-05	8.00392e-05	LOC_Os12g02080|LOC_Os12g02080.2|LOC_Os12g02080|LOC_Os12g02080.1|LOC_Os12g02370|LOC_Os12g02370.4|LOC_Os02g07490|LOC_Os02g07490.1|LOC_Os12g02370|LOC_Os12g02370.2|LOC_Os02g02400|LOC_Os02g02400.1|LOC_Os02g03870|LOC_Os02g03870.1|LOC_Os02g02400|LOC_Os02g02400.3|LOC_Os02g02400|LOC_Os02g02400.2|LOC_Os02g05830|LOC_Os02g05830.1|LOC_Os02g05830|LOC_Os02g05830.2	http://www.genome.jp/kegg-bin/show_pathway?osa01110/osa:4328197%09red/osa:4328326%09red/osa:4328446%09red/osa:4351300%09red/osa:4351321%09red/osa:4328073%09red
Carbon metabolism	KEGG PATHWAY	osa01200	6	271	1.41246e-05	8.00392e-05	LOC_Os02g07490|LOC_Os02g07490.1|LOC_Os02g02400|LOC_Os02g02400.1|LOC_Os02g02400|LOC_Os02g02400.3|LOC_Os02g02400|LOC_Os02g02400.2|LOC_Os02g05830|LOC_Os02g05830.1|LOC_Os02g05830|LOC_Os02g05830.2	http://www.genome.jp/kegg-bin/show_pathway?osa01200/osa:4328326%09red/osa:4328446%09red/osa:4328073%09red
Tryptophan metabolism	KEGG PATHWAY	osa00380	3	57	0.000203861	0.00086641	LOC_Os02g02400|LOC_Os02g02400.1|LOC_Os02g02400|LOC_Os02g02400.3|LOC_Os02g02400|LOC_Os02g02400.2	http://www.genome.jp/kegg-bin/show_pathway?osa00380/osa:4328073%09red
Carbon fixation in photosynthetic organisms	KEGG PATHWAY	osa00710	3	77	0.000476496	0.00162009	LOC_Os02g05830|LOC_Os02g05830.1|LOC_Os02g07490|LOC_Os02g07490.1|LOC_Os02g05830|LOC_Os02g05830.2	http://www.genome.jp/kegg-bin/show_pathway?osa00710/osa:4328326%09red/osa:4328446%09red
Peroxisome	KEGG PATHWAY	osa04146	3	88	0.000694252	0.00196705	LOC_Os02g02400|LOC_Os02g02400.1|LOC_Os02g02400|LOC_Os02g02400.3|LOC_Os02g02400|LOC_Os02g02400.2	http://www.genome.jp/kegg-bin/show_pathway?osa04146/osa:4328073%09red
Metabolic pathways	KEGG PATHWAY	osa01100	12	2290	0.00109173	0.00265136	LOC_Os12g02080|LOC_Os12g02080.2|LOC_Os12g02080|LOC_Os12g02080.1|LOC_Os12g02370|LOC_Os12g02370.4|LOC_Os02g07490|LOC_Os02g07490.1|LOC_Os12g02370|LOC_Os12g02370.2|LOC_Os02g03200|LOC_Os02g03200.1|LOC_Os02g02400|LOC_Os02g02400.1|LOC_Os02g03870|LOC_Os02g03870.1|LOC_Os02g02400|LOC_Os02g02400.3|LOC_Os02g02400|LOC_Os02g02400.2|LOC_Os02g05830|LOC_Os02g05830.1|LOC_Os02g05830|LOC_Os02g05830.2	http://www.genome.jp/kegg-bin/show_pathway?osa01100/osa:4328142%09red/osa:4328197%09red/osa:4328326%09red/osa:4328446%09red/osa:4351300%09red/osa:4351321%09red/osa:4328073%09red
Flavonoid biosynthesis	KEGG PATHWAY	osa00941	2	26	0.00128869	0.00273846	LOC_Os12g02370|LOC_Os12g02370.2|LOC_Os12g02370|LOC_Os12g02370.4	http://www.genome.jp/kegg-bin/show_pathway?osa00941/osa:4351321%09red
MAPK signaling pathway - plant	KEGG PATHWAY	osa04016	3	151	0.00313555	0.0059227	LOC_Os02g02400|LOC_Os02g02400.1|LOC_Os02g02400|LOC_Os02g02400.3|LOC_Os02g02400|LOC_Os02g02400.2	http://www.genome.jp/kegg-bin/show_pathway?osa04016/osa:4328073%09red
Phenylpropanoid biosynthesis	KEGG PATHWAY	osa00940	3	233	0.0101878	0.0173192	LOC_Os02g03870|LOC_Os02g03870.1|LOC_Os12g02080|LOC_Os12g02080.2|LOC_Os12g02080|LOC_Os12g02080.1	http://www.genome.jp/kegg-bin/show_pathway?osa00940/osa:4328197%09red/osa:4351300%09red
Plant-pathogen interaction	KEGG PATHWAY	osa04626	2	168	0.041278	0.0637933	LOC_Os02g03410|LOC_Os02g03410.1|LOC_Os02g03410|LOC_Os02g03410.2	http://www.genome.jp/kegg-bin/show_pathway?osa04626/osa:4328155%09red

## Sheet: Table S8
Supplmentary Table 8: List of CAREs located in promoters of 21 putative candidate genes
Gene ID	Start	End	CAREs
LOC_Os02g02400	1223	1229	G-box
LOC_Os02g02400	1473	1479	G-box
LOC_Os02g02400	1197	1205	ERE
LOC_Os02g02400	1203	1211	ERE
LOC_Os02g02400	1244	1252	ERE
LOC_Os02g02400	1738	1743	as-1
LOC_Os02g02400	1855	1861	WRE3
LOC_Os02g02400	1979	1985	WRE3
LOC_Os02g02400	1118	1124	CAT-box
LOC_Os02g02400	953	960	ABRE
LOC_Os02g02400	1224	1229	ABRE
LOC_Os02g02400	1474	1479	ABRE
LOC_Os02g02400	291	296	STRE
LOC_Os02g02400	473	478	STRE
LOC_Os02g02400	1653	1658	STRE
LOC_Os02g02400	1841	1846	STRE
LOC_Os02g02400	451	459	O2-site
LOC_Os02g02400	1721	1729	O2-site
LOC_Os02g02400	1780	1788	O2-site
LOC_Os02g02400	1892	1898	MYB
LOC_Os02g02400	1611	1617	Myb
LOC_Os02g02400	1861	1871	I-box
LOC_Os02g02400	1863	1872	I-box
LOC_Os02g02400	280	287	TATC-box
LOC_Os02g02400	108	114	MYC
LOC_Os02g02400	722	728	MYC
LOC_Os02g02400	1016	1025	TCA
LOC_Os02g02400	1234	1240	CCAAT-box
LOC_Os02g02400	1691	1697	CCAAT-box
LOC_Os02g02400	1738	1743	CGTCA-motif
LOC_Os02g02400	1863	1872	GATA-motif
LOC_Os02g02400	1635	1641	DRE core
LOC_Os02g02400	118	124	box 4
LOC_Os02g02400	435	441	box 4
LOC_Os02g02400	856	862	box 4
LOC_Os02g02400	1568	1574	box 4
LOC_Os02g02400	1738	1743	TGACG-motif
LOC_Os02g02400	1577	1585	AE-box
LOC_Os02g02400	1322	1328	ARE
LOC_Os02g02400	1327	1333	ARE
LOC_Os02g02400	198	208	F-box
LOC_Os02g02400	1541	1547	TCT-motif
LOC_Os02g02780	222	227	as-1
LOC_Os02g02780	937	943	WRE3
LOC_Os02g02780	1001	1007	Sp1
LOC_Os02g02780	472	481	ABRE
LOC_Os02g02780	1147	1154	ABRE
LOC_Os02g02780	1166	1171	ABRE
LOC_Os02g02780	1189	1195	ABRE
LOC_Os02g02780	1190	1195	ABRE
LOC_Os02g02780	1189	1195	G-box
LOC_Os02g02780	1063	1071	ERE
LOC_Os02g02780	1513	1521	ERE
LOC_Os02g02780	1078	1084	MYC
LOC_Os02g02780	1206	1212	W box
LOC_Os02g02780	90	97	Myc
LOC_Os02g02780	1870	1877	Myc
LOC_Os02g02780	1931	1936	STRE
LOC_Os02g02780	384	390	MYB
LOC_Os02g02780	616	622	MYB
LOC_Os02g02780	1094	1100	MYB
LOC_Os02g02780	793	800	MRE
LOC_Os02g02780	809	816	MRE
LOC_Os02g02780	1165	1171	ABRE4
LOC_Os02g02780	451	459	GA-motif
LOC_Os02g02780	1345	1351	box 4
LOC_Os02g02780	1746	1752	box 4
LOC_Os02g02780	1165	1171	ABRE3a
LOC_Os02g02780	222	227	CGTCA-motif
LOC_Os02g02780	1681	1687	LTR
LOC_Os02g02780	1980	1989	TCA-element
LOC_Os02g02780	1869	1875	TCT-motif
LOC_Os02g02780	1185	1191	ARE
LOC_Os02g02780	1258	1264	ARE
LOC_Os02g02780	222	227	TGACG-motif
LOC_Os02g02780	1165	1171	G-box
LOC_Os02g02780	1189	1195	G-box
LOC_Os02g02780	1488	1496	chs-CMA1a
LOC_Os02g03410	661	667	G-box
LOC_Os02g03410	1672	1678	G-box
LOC_Os02g03410	842	847	TGACG-motif
LOC_Os02g03410	1434	1440	ARE
LOC_Os02g03410	1871	1877	ARE
LOC_Os02g03410	669	675	TCT-motif
LOC_Os02g03410	1687	1693	TCT-motif
LOC_Os02g03410	1806	1812	TCT-motif
LOC_Os02g03410	842	847	CGTCA-motif
LOC_Os02g03410	1227	1235	chs-CMA2a
LOC_Os02g03410	896	903	GARE-motif
LOC_Os02g03410	1950	1956	GC-motif
LOC_Os02g03410	1672	1678	ABRE3a
LOC_Os02g03410	495	503	GA-motif
LOC_Os02g03410	1123	1129	box 4
LOC_Os02g03410	1178	1183	STRE
LOC_Os02g03410	1382	1387	STRE
LOC_Os02g03410	1984	1989	STRE
LOC_Os02g03410	1995	2000	STRE
LOC_Os02g03410	1534	1543	TC-rich repeats
LOC_Os02g03410	1683	1692	TC-rich repeats
LOC_Os02g03410	1806	1815	TC-rich repeats
LOC_Os02g03410	1672	1678	ABRE4
LOC_Os02g03410	145	151	MYB
LOC_Os02g03410	372	378	MYB
LOC_Os02g03410	897	903	MYB
LOC_Os02g03410	1133	1139	MYB
LOC_Os02g03410	1332	1338	MYB
LOC_Os02g03410	1875	1881	MYB
LOC_Os02g03410	1167	1173	GT1-motif
LOC_Os02g03410	1778	1784	GT1-motif
LOC_Os02g03410	708	714	MYC
LOC_Os02g03410	1153	1159	MYC
LOC_Os02g03410	1187	1193	MYC
LOC_Os02g03410	74	80	W box
LOC_Os02g03410	279	285	W box
LOC_Os02g03410	1469	1475	W box
LOC_Os02g03410	1945	1951	W box
LOC_Os02g03410	1963	1969	W box
LOC_Os02g03410	661	667	G-box
LOC_Os02g03410	1549	1555	G-box
LOC_Os02g03410	842	847	as-1
LOC_Os02g03410	1970	1976	WRE3
LOC_Os02g03410	661	667	ABRE
LOC_Os02g03410	662	667	ABRE
LOC_Os02g03410	1549	1554	ABRE
LOC_Os02g03410	1672	1677	ABRE
LOC_Os02g03840	596	602	LTR
LOC_Os02g03840	1891	1900	TCA-element
LOC_Os02g03840	1072	1079	GARE-motif
LOC_Os02g03840	404	409	CGTCA-motif
LOC_Os02g03840	699	704	CGTCA-motif
LOC_Os02g03840	1554	1561	GATA-motif
LOC_Os02g03840	404	409	TGACG-motif
LOC_Os02g03840	699	704	TGACG-motif
LOC_Os02g03840	1290	1299	G-box
LOC_Os02g03840	1319	1325	TCT-motif
LOC_Os02g03840	650	656	ARE
LOC_Os02g03840	669	675	ARE
LOC_Os02g03840	1178	1184	ARE
LOC_Os02g03840	1290	1300	G-box
LOC_Os02g03840	868	874	CAT-box
LOC_Os02g03840	404	409	as-1
LOC_Os02g03840	699	704	as-1
LOC_Os02g03840	64	70	WRE3
LOC_Os02g03840	639	645	WRE3
LOC_Os02g03840	67	73	MYB
LOC_Os02g03840	132	138	MYB
LOC_Os02g03840	1040	1046	MYB
LOC_Os02g03840	1072	1078	MYB
LOC_Os02g03840	1734	1740	MYB
LOC_Os02g03840	1246	1253	P-box
LOC_Os02g03840	1334	1341	P-box
LOC_Os02g03840	891	896	STRE
LOC_Os02g03840	553	562	O2-site
LOC_Os02g03840	826	835	O2-site
LOC_Os02g03840	1382	1391	O2-site
LOC_Os02g03840	310	316	MYC
LOC_Os02g03840	829	835	MYC
LOC_Os02g03840	1672	1678	MYC
LOC_Os02g03840	1397	1403	Myb
LOC_Os02g03840	1688	1694	Myb
LOC_Os02g04130	200	206	MYB
LOC_Os02g04130	1435	1441	MYB
LOC_Os02g04130	1289	1296	P-box
LOC_Os02g04130	1260	1266	ABRE4
LOC_Os02g04130	477	482	STRE
LOC_Os02g04130	514	519	STRE
LOC_Os02g04130	753	758	STRE
LOC_Os02g04130	779	784	STRE
LOC_Os02g04130	1545	1550	STRE
LOC_Os02g04130	467	473	MYC
LOC_Os02g04130	1027	1033	MYC
LOC_Os02g04130	41	47	W box
LOC_Os02g04130	1325	1331	W box
LOC_Os02g04130	969	975	GT1-motif
LOC_Os02g04130	995	1001	GT1-motif
LOC_Os02g04130	1436	1443	GT1-motif
LOC_Os02g04130	556	563	TCCC-motif
LOC_Os02g04130	1759	1767	ERE
LOC_Os02g04130	163	169	G-box
LOC_Os02g04130	243	249	G-box
LOC_Os02g04130	325	331	G-box
LOC_Os02g04130	163	168	ABRE
LOC_Os02g04130	243	248	ABRE
LOC_Os02g04130	325	330	ABRE
LOC_Os02g04130	1258	1267	ABRE
LOC_Os02g04130	1260	1265	ABRE
LOC_Os02g04130	1957	1962	ABRE
LOC_Os02g04130	75	80	as-1
LOC_Os02g04130	97	102	as-1
LOC_Os02g04130	256	261	as-1
LOC_Os02g04130	697	702	as-1
LOC_Os02g04130	794	799	as-1
LOC_Os02g04130	1414	1419	as-1
LOC_Os02g04130	1493	1498	as-1
LOC_Os02g04130	1555	1560	as-1
LOC_Os02g04130	1954	1959	as-1
LOC_Os02g04130	1959	1964	as-1
LOC_Os02g04130	57	63	WRE3
LOC_Os02g04130	50	61	chs-Unit 1 m1
LOC_Os02g04130	75	80	TGACG-motif
LOC_Os02g04130	97	102	TGACG-motif
LOC_Os02g04130	256	261	TGACG-motif
LOC_Os02g04130	697	702	TGACG-motif
LOC_Os02g04130	794	799	TGACG-motif
LOC_Os02g04130	1414	1419	TGACG-motif
LOC_Os02g04130	1493	1498	TGACG-motif
LOC_Os02g04130	1555	1560	TGACG-motif
LOC_Os02g04130	1954	1959	TGACG-motif
LOC_Os02g04130	1959	1964	TGACG-motif
LOC_Os02g04130	333	339	G-box
LOC_Os02g04130	1260	1266	G-box
LOC_Os02g04130	1338	1344	G-box
LOC_Os02g04130	1957	1963	G-box
LOC_Os02g04130	1401	1407	ARE
LOC_Os02g04130	1238	1248	TCA-element
LOC_Os02g04130	75	80	CGTCA-motif
LOC_Os02g04130	97	102	CGTCA-motif
LOC_Os02g04130	256	261	CGTCA-motif
LOC_Os02g04130	697	702	CGTCA-motif
LOC_Os02g04130	794	799	CGTCA-motif
LOC_Os02g04130	1414	1419	CGTCA-motif
LOC_Os02g04130	1493	1498	CGTCA-motif
LOC_Os02g04130	1555	1560	CGTCA-motif
LOC_Os02g04130	1954	1959	CGTCA-motif
LOC_Os02g04130	1959	1964	CGTCA-motif
LOC_Os02g04130	1074	1082	GA-motif
LOC_Os02g04130	312	318	DRE core
LOC_Os02g04130	564	570	DRE core
LOC_Os02g04130	1847	1853	box 4
LOC_Os02g04130	1260	1266	ABRE3a
LOC_Os02g04130	346	352	GC-motif
LOC_Os02g04130	734	740	GC-motif
LOC_Os02g05830	295	301	DRE core
LOC_Os02g05830	939	944	CGTCA-motif
LOC_Os02g05830	45	52	GARE-motif
LOC_Os02g05830	1458	1465	GARE-motif
LOC_Os02g05830	764	773	TCA-element
LOC_Os02g05830	1434	1440	ARE
LOC_Os02g05830	939	944	TGACG-motif
LOC_Os02g05830	646	652	G-box
LOC_Os02g05830	184	190	CAT-box
LOC_Os02g05830	939	944	as-1
LOC_Os02g05830	1075	1080	ABRE
LOC_Os02g05830	1074	1080	G-box
LOC_Os02g05830	1147	1153	Myb
LOC_Os02g05830	1163	1169	Myb
LOC_Os02g05830	524	530	MYC
LOC_Os02g05830	786	792	MYC
LOC_Os02g05830	942	948	MYC
LOC_Os02g05830	1065	1071	MYC
LOC_Os02g05830	1308	1314	MYC
LOC_Os02g05830	1712	1718	MYC
LOC_Os02g05830	1835	1841	MYC
LOC_Os02g05830	530	535	STRE
LOC_Os02g05830	933	938	STRE
LOC_Os02g05830	963	968	STRE
LOC_Os02g05830	1882	1887	STRE
LOC_Os02g05830	46	52	MYB
LOC_Os02g05830	1260	1266	MYB
LOC_Os02g05830	1459	1465	MYB
LOC_Os02g05830	1874	1880	MYB
LOC_Os02g05830	1890	1896	MYB
LOC_Os02g07680	1184	1189	TGACG-motif
LOC_Os02g07680	1187	1193	G-box
LOC_Os02g07680	1477	1483	G-box
LOC_Os02g07680	1876	1882	TCT-motif
LOC_Os02g07680	1631	1637	ARE
LOC_Os02g07680	1798	1807	TCA-element
LOC_Os02g07680	1184	1189	CGTCA-motif
LOC_Os02g07680	574	580	DRE core
LOC_Os02g07680	834	840	DRE core
LOC_Os02g07680	1437	1443	box 4
LOC_Os02g07680	383	389	GC-motif
LOC_Os02g07680	559	568	GC-motif
LOC_Os02g07680	721	727	GC-motif
LOC_Os02g07680	79	86	GATA-motif
LOC_Os02g07680	694	700	MYB
LOC_Os02g07680	698	704	MYB
LOC_Os02g07680	702	708	MYB
LOC_Os02g07680	706	712	MYB
LOC_Os02g07680	1942	1948	MYB
LOC_Os02g07680	1946	1952	MYB
LOC_Os02g07680	323	330	P-box
LOC_Os02g07680	241	250	TC-rich repeats
LOC_Os02g07680	29	34	STRE
LOC_Os02g07680	604	609	STRE
LOC_Os02g07680	919	924	STRE
LOC_Os02g07680	975	980	STRE
LOC_Os02g07680	1000	1005	STRE
LOC_Os02g07680	1959	1964	STRE
LOC_Os02g07680	512	518	MYC
LOC_Os02g07680	1574	1580	MYC
LOC_Os02g07680	148	157	TCA
LOC_Os02g07680	1783	1792	TCA
LOC_Os02g07680	1123	1129	W box
LOC_Os02g07680	980	989	I-box
LOC_Os02g07680	1860	1869	I-box
LOC_Os02g07680	1187	1193	G-box
LOC_Os02g07680	790	800	ABRE
LOC_Os02g07680	1187	1193	ABRE
LOC_Os02g07680	1188	1193	ABRE
LOC_Os02g07680	851	857	CAT-box
LOC_Os02g07680	1184	1189	as-1
LOC_Os02g07680	997	1003	Sp1
LOC_Os02g07680	902	908	WRE3
LOC_Os02g08364	1355	1361	LTR
LOC_Os02g08364	206	211	CGTCA-motif
LOC_Os02g08364	1585	1590	CGTCA-motif
LOC_Os02g08364	277	284	GARE-motif
LOC_Os02g08364	505	512	GARE-motif
LOC_Os02g08364	1459	1465	box 4
LOC_Os02g08364	333	339	ABRE3a
LOC_Os02g08364	1921	1928	GATA-motif
LOC_Os02g08364	206	211	TGACG-motif
LOC_Os02g08364	1585	1590	TGACG-motif
LOC_Os02g08364	333	339	G-box
LOC_Os02g08364	935	941	TCT-motif
LOC_Os02g08364	1306	1312	ARE
LOC_Os02g08364	334	339	ABRE
LOC_Os02g08364	542	551	ABRE
LOC_Os02g08364	206	211	as-1
LOC_Os02g08364	1585	1590	as-1
LOC_Os02g08364	536	542	WRE3
LOC_Os02g08364	1494	1500	WRE3
LOC_Os02g08364	277	283	MYB
LOC_Os02g08364	506	512	MYB
LOC_Os02g08364	1170	1176	MYB
LOC_Os02g08364	333	339	ABRE4
LOC_Os02g08364	448	453	STRE
LOC_Os02g08364	863	868	STRE
LOC_Os02g08364	1326	1331	STRE
LOC_Os02g08364	709	715	MYC
LOC_Os02g08364	1065	1071	MYC
LOC_Os02g08364	1642	1648	MYC
LOC_Os02g08364	1993	1999	MYC
LOC_Os02g08364	1560	1569	TCA
LOC_Os02g08364	866	872	W box
LOC_Os02g08364	458	467	I-box
LOC_Os02g08364	496	502	Myb
LOC_Os02g08364	1024	1030	Myb
LOC_Os02g08364	1154	1160	Myb
LOC_Os02g08364	389	396	TCCC-motif
LOC_Os02g08440	292	298	ARE
LOC_Os02g08440	1394	1400	ARE
LOC_Os02g08440	1848	1854	ARE
LOC_Os02g08440	926	931	TGACG-motif
LOC_Os02g08440	1814	1819	TGACG-motif
LOC_Os02g08440	1131	1137	GC-motif
LOC_Os02g08440	1000	1007	GATA-motif
LOC_Os02g08440	1219	1226	GATA-motif
LOC_Os02g08440	1317	1323	DRE core
LOC_Os02g08440	83	89	box 4
LOC_Os02g08440	617	623	box 4
LOC_Os02g08440	989	995	box 4
LOC_Os02g08440	1232	1238	box 4
LOC_Os02g08440	1364	1370	box 4
LOC_Os02g08440	1368	1374	box 4
LOC_Os02g08440	926	931	CGTCA-motif
LOC_Os02g08440	1814	1819	CGTCA-motif
LOC_Os02g08440	54	60	CCAAT-box
LOC_Os02g08440	931	937	CCAAT-box
LOC_Os02g08440	1739	1748	TCA-element
LOC_Os02g08440	257	264	GT1-motif
LOC_Os02g08440	605	611	GT1-motif
LOC_Os02g08440	953	959	GT1-motif
LOC_Os02g08440	391	397	Myb
LOC_Os02g08440	1881	1887	Myb
LOC_Os02g08440	24	30	MYC
LOC_Os02g08440	946	952	MYC
LOC_Os02g08440	1006	1012	MYC
LOC_Os02g08440	1081	1087	MYC
LOC_Os02g08440	1202	1208	MYC
LOC_Os02g08440	1244	1250	MYC
LOC_Os02g08440	68	74	W box
LOC_Os02g08440	1086	1092	W box
LOC_Os02g08440	1154	1160	W box
LOC_Os02g08440	270	275	STRE
LOC_Os02g08440	414	419	STRE
LOC_Os02g08440	814	819	STRE
LOC_Os02g08440	1150	1155	STRE
LOC_Os02g08440	1174	1179	STRE
LOC_Os02g08440	1358	1363	STRE
LOC_Os02g08440	1958	1963	STRE
LOC_Os02g08440	1990	1995	STRE
LOC_Os02g08440	194	201	MRE
LOC_Os02g08440	581	588	MRE
LOC_Os02g08440	1515	1522	MRE
LOC_Os02g08440	1603	1609	MYB
LOC_Os02g08440	1736	1742	MYB
LOC_Os02g08440	893	900	P-box
LOC_Os02g08440	926	931	as-1
LOC_Os02g08440	1814	1819	as-1
LOC_Os02g08440	897	903	WRE3
LOC_Os02g08440	1584	1590	WRE3
LOC_Os02g08440	137	146	ABRE
LOC_Os02g08440	47	53	TGA-element
LOC_Os02g08440	1791	1799	ERE
LOC_Os02g08440	1807	1815	ERE
LOC_Os03g01320	599	604	ABRE
LOC_Os03g01320	656	661	ABRE
LOC_Os03g01320	1009	1016	ABRE
LOC_Os03g01320	1495	1500	ABRE
LOC_Os03g01320	1954	1960	MYB
LOC_Os03g01320	598	604	ABRE4
LOC_Os03g01320	656	662	ABRE4
LOC_Os03g01320	427	436	O2-site
LOC_Os03g01320	892	901	O2-site
LOC_Os03g01320	943	951.5	O2-site
LOC_Os03g01320	449	454	STRE
LOC_Os03g01320	144	153	TC-rich repeats
LOC_Os03g01320	1642	1648	W box
LOC_Os03g01320	433	442	TCA
LOC_Os03g01320	391	398	Myc
LOC_Os03g01320	405	415	I-box
LOC_Os03g01320	1193	1200	GT1-motif
LOC_Os03g01320	1240	1247	GT1-motif
LOC_Os03g01320	1241	1247	GT1-motif
LOC_Os03g01320	1955	1961	GT1-motif
LOC_Os03g01320	982	988	Myb
LOC_Os03g01320	1364	1370	Myb
LOC_Os03g01320	1189	1195	LTR
LOC_Os03g01320	586	592	box 4
LOC_Os03g01320	1232	1238	box 4
LOC_Os03g01320	1236	1242	box 4
LOC_Os03g01320	1331	1337	box 4
LOC_Os03g01320	1335	1341	box 4
LOC_Os03g01320	1357	1363	box 4
LOC_Os03g01320	1577	1583	box 4
LOC_Os03g01320	1821	1827	box 4
LOC_Os03g01320	598	604	ABRE3a
LOC_Os03g01320	656	662	ABRE3a
LOC_Os03g01320	1957	1965	chs-CMA1a
LOC_Os03g01320	598	604	G-box
LOC_Os03g01320	656	662	G-box
LOC_Os03g01320	1495	1501	G-box
LOC_Os03g01320	678	684	TCT-motif
LOC_Os03g01320	1140	1146	ARE
LOC_Os03g01320	1306	1312	ARE
LOC_Os03g01320	1323	1329	ARE
LOC_Os03g01320	628	636	RY-element
LOC_Os03g01320	640	648	RY-element
LOC_Os12g01140	86	92	box 4
LOC_Os12g01140	374	380	box 4
LOC_Os12g01140	1873	1879	box 4
LOC_Os12g01140	1903	1909	box 4
LOC_Os12g01140	1910	1916	box 4
LOC_Os12g01140	1969	1975	box 4
LOC_Os12g01140	1372	1377	CGTCA-motif
LOC_Os12g01140	60	66	ARE
LOC_Os12g01140	840	846	ARE
LOC_Os12g01140	1731	1737	ARE
LOC_Os12g01140	1372	1377	TGACG-motif
LOC_Os12g01140	1678	1683	ABRE
LOC_Os12g01140	837	843	WRE3
LOC_Os12g01140	1372	1377	as-1
LOC_Os12g01140	429	435	TGA-element
LOC_Os12g01140	1677	1683	G-box
LOC_Os12g01140	1101	1108	TATC-box
LOC_Os12g01140	230	236	MYC
LOC_Os12g01140	1115	1121	MYC
LOC_Os12g01140	1191	1197	MYC
LOC_Os12g01140	1823	1829	MYC
LOC_Os12g01140	128	134	Myb
LOC_Os12g01140	1518	1524	Myb
LOC_Os12g01140	271	278	GT1-motif
LOC_Os12g01140	1328	1335	MRE
LOC_Os12g01140	1430	1436	MYB
LOC_Os12g01140	540	545	STRE
LOC_Os12g01140	748	753	STRE
LOC_Os12g01140	1483	1488	STRE
LOC_Os12g01370	1953	1962	O2-site
LOC_Os12g01370	976	981	STRE
LOC_Os12g01370	998	1003	STRE
LOC_Os12g01370	1493	1498	STRE
LOC_Os12g01370	1604	1609	STRE
LOC_Os12g01370	1380	1386	ABRE4
LOC_Os12g01370	483	489	MYB
LOC_Os12g01370	544	550	MYB
LOC_Os12g01370	1040	1046	MYB
LOC_Os12g01370	1126	1132	MYB
LOC_Os12g01370	944	951	TCCC-motif
LOC_Os12g01370	876	882	Myb
LOC_Os12g01370	322	328	W box
LOC_Os12g01370	1508	1514	W box
LOC_Os12g01370	1588	1594	W box
LOC_Os12g01370	451	457	MYC
LOC_Os12g01370	464	470	MYC
LOC_Os12g01370	863	869	MYC
LOC_Os12g01370	883	889	MYC
LOC_Os12g01370	909	915	MYC
LOC_Os12g01370	1276	1282	MYC
LOC_Os12g01370	1398	1404	MYC
LOC_Os12g01370	1400	1406	MYC
LOC_Os12g01370	1697	1703	MYC
LOC_Os12g01370	861	871	G-box
LOC_Os12g01370	295	303	ERE
LOC_Os12g01370	1460	1468	ERE
LOC_Os12g01370	1635	1643	ERE
LOC_Os12g01370	523	529	WRE3
LOC_Os12g01370	1500	1505	as-1
LOC_Os12g01370	1524	1529	as-1
LOC_Os12g01370	1011	1020	ABRE
LOC_Os12g01370	1381	1386	ABRE
LOC_Os12g01370	1380	1386	G-box
LOC_Os12g01370	1500	1505	TGACG-motif
LOC_Os12g01370	1524	1529	TGACG-motif
LOC_Os12g01370	1278	1286	RY-element
LOC_Os12g01370	1500	1505	CGTCA-motif
LOC_Os12g01370	1524	1529	CGTCA-motif
LOC_Os12g01370	1486	1492	LTR
LOC_Os12g01370	534	541	GATA-motif
LOC_Os12g01370	1380	1386	ABRE3a
LOC_Os12g01370	205	211	box 4
LOC_Os12g01370	1416	1422	box 4
LOC_Os12g01370	1681	1687	box 4
LOC_Os12g01370	1735	1741	box 4
LOC_Os12g01370	1799	1807	GA-motif
LOC_Os12g02040	580	587	TCCC-motif
LOC_Os12g02040	645	651	Myb
LOC_Os12g02040	1819	1825	Myb
LOC_Os12g02040	224	231	GT1-motif
LOC_Os12g02040	225	231	GT1-motif
LOC_Os12g02040	1155	1161	GT1-motif
LOC_Os12g02040	1239	1245	GT1-motif
LOC_Os12g02040	433	439	MYC
LOC_Os12g02040	515	521	MYC
LOC_Os12g02040	1627	1633	MYC
LOC_Os12g02040	1766	1772	MYC
LOC_Os12g02040	1226	1236	O2-site
LOC_Os12g02040	1733	1742	O2-site
LOC_Os12g02040	36	41	STRE
LOC_Os12g02040	97	102	STRE
LOC_Os12g02040	496	501	STRE
LOC_Os12g02040	681	686	STRE
LOC_Os12g02040	1289	1294	STRE
LOC_Os12g02040	1465	1470	STRE
LOC_Os12g02040	1680	1689	TC-rich repeats
LOC_Os12g02040	809	815	ABRE4
LOC_Os12g02040	897	903	ABRE4
LOC_Os12g02040	1238	1244	MYB
LOC_Os12g02040	1743	1749	MYB
LOC_Os12g02040	1778	1784	MYB
LOC_Os12g02040	1822	1828	MYB
LOC_Os12g02040	1904	1910	WRE3
LOC_Os12g02040	38	44	Sp1
LOC_Os12g02040	311	317	Sp1
LOC_Os12g02040	566	572	Sp1
LOC_Os12g02040	618	624	Sp1
LOC_Os12g02040	674	680	Sp1
LOC_Os12g02040	742	748	Sp1
LOC_Os12g02040	1925	1931	Sp1
LOC_Os12g02040	328	333	as-1
LOC_Os12g02040	759	764	as-1
LOC_Os12g02040	1959	1964	as-1
LOC_Os12g02040	325	330	ABRE
LOC_Os12g02040	809	814	ABRE
LOC_Os12g02040	898	903	ABRE
LOC_Os12g02040	1188	1193	ABRE
LOC_Os12g02040	324	330	G-box
LOC_Os12g02040	431	441	G-box
LOC_Os12g02040	927	933	TGA-element
LOC_Os12g02040	1329	1337	ERE
LOC_Os12g02040	342	348	ARE
LOC_Os12g02040	1233	1239	ARE
LOC_Os12g02040	1762	1768	ARE
LOC_Os12g02040	1838	1844	ARE
LOC_Os12g02040	1891	1897	ARE
LOC_Os12g02040	1933	1939	ARE
LOC_Os12g02040	1337	1343	TCT-motif
LOC_Os12g02040	1680	1686	TCT-motif
LOC_Os12g02040	809	815	G-box
LOC_Os12g02040	897	903	G-box
LOC_Os12g02040	1187	1193	G-box
LOC_Os12g02040	328	333	TGACG-motif
LOC_Os12g02040	759	764	TGACG-motif
LOC_Os12g02040	1959	1964	TGACG-motif
LOC_Os12g02040	809	815	ABRE3a
LOC_Os12g02040	897	903	ABRE3a
LOC_Os12g02040	372	378	box 4
LOC_Os12g02040	966	972	box 4
LOC_Os12g02040	1219	1225	box 4
LOC_Os12g02040	825	831	DRE core
LOC_Os12g02040	328	333	CGTCA-motif
LOC_Os12g02040	759	764	CGTCA-motif
LOC_Os12g02040	1959	1964	CGTCA-motif
LOC_Os12g02040	1743	1750	GARE-motif
LOC_Os12g02040	1778	1785	GARE-motif
LOC_Os12g02040	255	261	LTR
LOC_Os12g02200	661	669	ABRE
LOC_Os12g02200	662	667	ABRE
LOC_Os12g02200	43	48	as-1
LOC_Os12g02200	575	580	as-1
LOC_Os12g02200	1064	1069	as-1
LOC_Os12g02200	403	409	WRE3
LOC_Os12g02200	235	241	CAT-box
LOC_Os12g02200	1006	1012	CAT-box
LOC_Os12g02200	910	916	MYC
LOC_Os12g02200	1613	1619	MYC
LOC_Os12g02200	1638	1644	MYC
LOC_Os12g02200	1837	1843	MYC
LOC_Os12g02200	1894	1900	MYC
LOC_Os12g02200	531	540	TCA
LOC_Os12g02200	1189	1195	W box
LOC_Os12g02200	1680	1686	Myb
LOC_Os12g02200	1710	1716	Myb
LOC_Os12g02200	1128	1135	GT1-motif
LOC_Os12g02200	98	105	TCCC-motif
LOC_Os12g02200	661	667	ABRE4
LOC_Os12g02200	578	584	MYB
LOC_Os12g02200	844	850	MYB
LOC_Os12g02200	1489	1495	MYB
LOC_Os12g02200	1657	1663	MYB
LOC_Os12g02200	1990	1996	MYB
LOC_Os12g02200	921	928	P-box
LOC_Os12g02200	161	166	STRE
LOC_Os12g02200	189	194	STRE
LOC_Os12g02200	306	311	STRE
LOC_Os12g02200	351	356	STRE
LOC_Os12g02200	661	667	ABRE3a
LOC_Os12g02200	61	67	DRE core
LOC_Os12g02200	605	611	box 4
LOC_Os12g02200	977	983	box 4
LOC_Os12g02200	1628	1634	box 4
LOC_Os12g02200	1850	1856	box 4
LOC_Os12g02200	633	639	LTR
LOC_Os12g02200	1293	1299	LTR
LOC_Os12g02200	43	48	CGTCA-motif
LOC_Os12g02200	575	580	CGTCA-motif
LOC_Os12g02200	1064	1069	CGTCA-motif
LOC_Os12g02200	507	513	ARE
LOC_Os12g02200	743	749	ARE
LOC_Os12g02200	1596	1602	ARE
LOC_Os12g02200	1726	1732	TCT-motif
LOC_Os12g02200	1165	1173	chs-CMA1a
LOC_Os12g02200	174	180	G-box
LOC_Os12g02200	661	667	G-box
LOC_Os12g02200	837	843	G-box
LOC_Os12g02200	43	48	TGACG-motif
LOC_Os12g02200	575	580	TGACG-motif
LOC_Os12g02200	1064	1069	TGACG-motif
LOC_Os12g02290	154	160	LTR
LOC_Os12g02290	329	335	LTR
LOC_Os12g02290	179	184	CGTCA-motif
LOC_Os12g02290	1415	1420	CGTCA-motif
LOC_Os12g02290	501	507	box 4
LOC_Os12g02290	670	676	box 4
LOC_Os12g02290	475	485	GATA-motif
LOC_Os12g02290	514	521	GATA-motif
LOC_Os12g02290	1096	1104	AE-box
LOC_Os12g02290	1946	1952	G-box
LOC_Os12g02290	179	184	TGACG-motif
LOC_Os12g02290	1415	1420	TGACG-motif
LOC_Os12g02290	1150	1156	ARE
LOC_Os12g02290	392	398	TCT-motif
LOC_Os12g02290	1114	1120	TCT-motif
LOC_Os12g02290	303	309	TGA-element
LOC_Os12g02290	1180	1186	TGA-element
LOC_Os12g02290	1145	1151	G-box
LOC_Os12g02290	1946	1952	G-box
LOC_Os12g02290	1145	1150	ABRE
LOC_Os12g02290	1946	1952	ABRE
LOC_Os12g02290	1947	1952	ABRE
LOC_Os12g02290	1926	1932	Sp1
LOC_Os12g02290	118	124	WRE3
LOC_Os12g02290	179	184	as-1
LOC_Os12g02290	1415	1420	as-1
LOC_Os12g02290	1614	1621	MRE
LOC_Os12g02290	545	551	MYB
LOC_Os12g02290	862	868	MYB
LOC_Os12g02290	1021	1027	MYB
LOC_Os12g02290	1057	1063	MYB
LOC_Os12g02290	1219	1225	MYB
LOC_Os12g02290	1550	1556	MYB
LOC_Os12g02290	1851	1857	MYB
LOC_Os12g02290	408	413	STRE
LOC_Os12g02290	1292	1297	STRE
LOC_Os12g02290	1446	1451	STRE
LOC_Os12g02290	1346	1352	W box
LOC_Os12g02290	1695	1701	W box
LOC_Os12g02290	45	54	TCA
LOC_Os12g02290	367	373	MYC
LOC_Os12g02290	582	588	MYC
LOC_Os12g02290	624	630	MYC
LOC_Os12g02290	918	924	MYC
LOC_Os12g02290	1934	1940	MYC
LOC_Os12g02290	1218	1224	GT1-motif
LOC_Os12g02290	272	278	Myb
LOC_Os12g02290	1886	1892	Myb
LOC_Os12g02290	1940	1946	Myb
LOC_Os12g02290	1960	1966	Myb
LOC_Os12g02310	565	571	DRE core
LOC_Os12g02310	494	500	box 4
LOC_Os12g02310	474	480	ABRE3a
LOC_Os12g02310	722	728	ABRE3a
LOC_Os12g02310	695	705	GATA-motif
LOC_Os12g02310	1975	1986	GATA-motif
LOC_Os12g02310	1010	1016	LTR
LOC_Os12g02310	75	84	TCA-element
LOC_Os12g02310	23	28	CGTCA-motif
LOC_Os12g02310	243	248	CGTCA-motif
LOC_Os12g02310	631	636	CGTCA-motif
LOC_Os12g02310	1323	1329	TCT-motif
LOC_Os12g02310	1621	1627	ARE
LOC_Os12g02310	1032	1040	RY-element
LOC_Os12g02310	1036	1044	RY-element
LOC_Os12g02310	1528	1536	RY-element
LOC_Os12g02310	23	28	TGACG-motif
LOC_Os12g02310	243	248	TGACG-motif
LOC_Os12g02310	631	636	TGACG-motif
LOC_Os12g02310	474	480	G-box
LOC_Os12g02310	722	728	G-box
LOC_Os12g02310	1056	1062	G-box
LOC_Os12g02310	475	480	ABRE
LOC_Os12g02310	723	728	ABRE
LOC_Os12g02310	1056	1061	ABRE
LOC_Os12g02310	23	28	as-1
LOC_Os12g02310	243	248	as-1
LOC_Os12g02310	631	636	as-1
LOC_Os12g02310	584	590	WRE3
LOC_Os12g02310	885	891	WRE3
LOC_Os12g02310	898	904	WRE3
LOC_Os12g02310	1254	1260	TGA-element
LOC_Os12g02310	1548	1554	TGA-element
LOC_Os12g02310	964	970	MYC
LOC_Os12g02310	1517	1523	MYC
LOC_Os12g02310	1652	1658	MYC
LOC_Os12g02310	1987	1993	MYC
LOC_Os12g02310	1155	1162	TATC-box
LOC_Os12g02310	292	298	GT1-motif
LOC_Os12g02310	1017	1023	GT1-motif
LOC_Os12g02310	657	663	Myb
LOC_Os12g02310	907	913	Myb
LOC_Os12g02310	291	297	MYB
LOC_Os12g02310	875	881	MYB
LOC_Os12g02310	1042	1048	MYB
LOC_Os12g02310	1262	1268	MYB
LOC_Os12g02310	1376	1382	MYB
LOC_Os12g02310	1416	1422	MYB
LOC_Os12g02310	1634	1640	MYB
LOC_Os12g02310	1638	1644	MYB
LOC_Os12g02310	474	480	ABRE4
LOC_Os12g02310	722	728	ABRE4
LOC_Os12g02320	1191	1197	ARE
LOC_Os12g02320	1446	1452	ARE
LOC_Os12g02320	1724	1730	ARE
LOC_Os12g02320	458	463	TGACG-motif
LOC_Os12g02320	498	503	TGACG-motif
LOC_Os12g02320	529	534	TGACG-motif
LOC_Os12g02320	513	519	G-box
LOC_Os12g02320	1378	1384	G-box
LOC_Os12g02320	222	232	GATA-motif
LOC_Os12g02320	1107	1114	GATA-motif
LOC_Os12g02320	1636	1642	box 4
LOC_Os12g02320	877	883	DRE core
LOC_Os12g02320	1378	1384	ABRE3a
LOC_Os12g02320	458	463	CGTCA-motif
LOC_Os12g02320	498	503	CGTCA-motif
LOC_Os12g02320	529	534	CGTCA-motif
LOC_Os12g02320	853	859	LTR
LOC_Os12g02320	235	245	I-box
LOC_Os12g02320	1090	1098	I-box
LOC_Os12g02320	1153	1159	GT1-motif
LOC_Os12g02320	1200	1207	GT1-motif
LOC_Os12g02320	1201	1207	GT1-motif
LOC_Os12g02320	1529	1535	GT1-motif
LOC_Os12g02320	327	333	Myb
LOC_Os12g02320	1335	1341	Myb
LOC_Os12g02320	1532	1538	Myb
LOC_Os12g02320	394	400	W box
LOC_Os12g02320	1506	1512	MYC
LOC_Os12g02320	1791	1797	MYC
LOC_Os12g02320	1883	1889	MYC
LOC_Os12g02320	611	620	O2-site
LOC_Os12g02320	1940	1949	O2-site
LOC_Os12g02320	733	738	STRE
LOC_Os12g02320	763	768	STRE
LOC_Os12g02320	785	790	STRE
LOC_Os12g02320	835	840	STRE
LOC_Os12g02320	891	896	STRE
LOC_Os12g02320	930	935	STRE
LOC_Os12g02320	1079	1084	STRE
LOC_Os12g02320	1710	1715	STRE
LOC_Os12g02320	1901	1906	STRE
LOC_Os12g02320	360	366	MYB
LOC_Os12g02320	479	485	MYB
LOC_Os12g02320	1733	1739	MYB
LOC_Os12g02320	1740	1746	MYB
LOC_Os12g02320	1955	1961	MYB
LOC_Os12g02320	1378	1384	ABRE4
LOC_Os12g02320	712	718	WRE3
LOC_Os12g02320	1341	1347	WRE3
LOC_Os12g02320	458	463	as-1
LOC_Os12g02320	498	503	as-1
LOC_Os12g02320	529	534	as-1
LOC_Os12g02320	513	519	ABRE
LOC_Os12g02320	514	519	ABRE
LOC_Os12g02320	1378	1383	ABRE
LOC_Os12g02320	513	519	G-box
LOC_Os12g02370	196	202	MYB
LOC_Os12g02370	361	367	MYB
LOC_Os12g02370	557	563	MYB
LOC_Os12g02370	1976	1982	MYB
LOC_Os12g02370	949	956	P-box
LOC_Os12g02370	1032	1039	P-box
LOC_Os12g02370	1952	1959	MRE
LOC_Os12g02370	686	695	TC-rich repeats
LOC_Os12g02370	41	46	STRE
LOC_Os12g02370	73	78	STRE
LOC_Os12g02370	782	787	STRE
LOC_Os12g02370	801	806	STRE
LOC_Os12g02370	856	861	STRE
LOC_Os12g02370	863	868	STRE
LOC_Os12g02370	880	885	STRE
LOC_Os12g02370	912	917	STRE
LOC_Os12g02370	1003	1008	STRE
LOC_Os12g02370	1086	1091	STRE
LOC_Os12g02370	1112	1117	STRE
LOC_Os12g02370	1439	1444	STRE
LOC_Os12g02370	1959	1964	STRE
LOC_Os12g02370	122	128	MYC
LOC_Os12g02370	728	734	MYC
LOC_Os12g02370	1354	1360	MYC
LOC_Os12g02370	1384	1390	MYC
LOC_Os12g02370	1386	1392	MYC
LOC_Os12g02370	171	180	TCA
LOC_Os12g02370	1154	1159	ABRE
LOC_Os12g02370	1298	1305	ABRE
LOC_Os12g02370	1156	1161	as-1
LOC_Os12g02370	904	910	Sp1
LOC_Os12g02370	945	951	Sp1
LOC_Os12g02370	995	1001	Sp1
LOC_Os12g02370	1028	1034	Sp1
LOC_Os12g02370	1065	1071	Sp1
LOC_Os12g02370	1078	1084	Sp1
LOC_Os12g02370	1156	1161	TGACG-motif
LOC_Os12g02370	297	303	G-box
LOC_Os12g02370	1154	1160	G-box
LOC_Os12g02370	760	766	ARE
LOC_Os12g02370	1020	1026	ARE
LOC_Os12g02370	1558	1564	ARE
LOC_Os12g02370	1590	1596	LTR
LOC_Os12g02370	708	717	TCA-element
LOC_Os12g02370	291	297	CCAAT-box
LOC_Os12g02370	1156	1161	CGTCA-motif
LOC_Os12g02370	97	103	GC-motif
LOC_Os12g02370	964	970	GC-motif
LOC_Os12g02370	1047	1053	GC-motif
LOC_Os12g05260	230	236	Myb
LOC_Os12g05260	296	302	MYC
LOC_Os12g05260	96	101	STRE
LOC_Os12g05260	660	665	STRE
LOC_Os12g05260	163	169	MYB
LOC_Os12g05260	719	725	MYB
LOC_Os12g05260	1186	1192	MYB
LOC_Os12g05260	1812	1818	MYB
LOC_Os12g05260	79	85	CAT-box
LOC_Os12g05260	272	278	ABRE
LOC_Os12g05260	273	278	ABRE
LOC_Os12g05260	1814	1823	ABRE
LOC_Os12g05260	272	278	G-box
LOC_Os12g05260	1509	1517	ERE
LOC_Os12g05260	1516	1524	ERE
LOC_Os12g05260	1611	1617	ARE
LOC_Os12g05260	271	279	G-box
LOC_Os12g05260	272	278	G-box
LOC_Os12g05260	246	253	GATA-motif
LOC_Os12g05260	1891	1897	box 4
LOC_Os12g05260	1822	1828	DRE core
LOC_Os12g05260	495	501	CCAAT-box
LOC_Os12g05260	163	170	GARE-motif
LOC_Os12g05260	140	149	TCA-element
LOC_Os12g05260	1622	1631	TCA-element
LOC_Os12g05440	1759	1765	G-box
LOC_Os12g05440	1822	1828	G-box
LOC_Os12g05440	483	488	ABRE
LOC_Os12g05440	1759	1765	ABRE
LOC_Os12g05440	1760	1765	ABRE
LOC_Os12g05440	1820	1830	ABRE
LOC_Os12g05440	1822	1828	ABRE
LOC_Os12g05440	1823	1828	ABRE
LOC_Os12g05440	1708	1714	WRE3
LOC_Os12g05440	1721	1727	WRE3
LOC_Os12g05440	1183	1188	as-1
LOC_Os12g05440	1763	1768	as-1
LOC_Os12g05440	1478	1484	CAT-box
LOC_Os12g05440	482	488	ABRE4
LOC_Os12g05440	579	586	P-box
LOC_Os12g05440	707	713	MYB
LOC_Os12g05440	715	721	MYB
LOC_Os12g05440	398	403	STRE
LOC_Os12g05440	1887	1892	STRE
LOC_Os12g05440	1399	1406	TATC-box
LOC_Os12g05440	1210	1216	W box
LOC_Os12g05440	1343	1349	W box
LOC_Os12g05440	1725	1731	W box
LOC_Os12g05440	59	65	MYC
LOC_Os12g05440	96	102	MYC
LOC_Os12g05440	881	887	MYC
LOC_Os12g05440	1019	1025	MYC
LOC_Os12g05440	1089	1095	MYC
LOC_Os12g05440	1203	1209	MYC
LOC_Os12g05440	1350	1356	MYC
LOC_Os12g05440	1406	1412	MYC
LOC_Os12g05440	1831	1837	MYC
LOC_Os12g05440	288	294	Myb
LOC_Os12g05440	356	365	GT1-motif
LOC_Os12g05440	706	712	GT1-motif
LOC_Os12g05440	950	956	GT1-motif
LOC_Os12g05440	273	279	LTR
LOC_Os12g05440	1188	1194	CCAAT-box
LOC_Os12g05440	1183	1188	CGTCA-motif
LOC_Os12g05440	1763	1768	CGTCA-motif
LOC_Os12g05440	482	488	ABRE3a
LOC_Os12g05440	221	227	box 4
LOC_Os12g05440	1246	1252	box 4
LOC_Os12g05440	1461	1467	box 4
LOC_Os12g05440	982	992	GATA-motif
LOC_Os12g05440	1257	1264	GATA-motif
LOC_Os12g05440	1236	1244	chs-CMA1a
LOC_Os12g05440	482	488	G-box
LOC_Os12g05440	1759	1765	G-box
LOC_Os12g05440	1822	1828	G-box
LOC_Os12g05440	1183	1188	TGACG-motif
LOC_Os12g05440	1763	1768	TGACG-motif
LOC_Os12g05440	695	705	F-box
LOC_Os12g05440	453	459	TCT-motif
LOC_Os12g05440	65	73	RY-element
LOC_Os12g05440	69	77	RY-element
LOC_Os12g06220	967	972	TGACG-motif
LOC_Os12g06220	1364	1370	G-box
LOC_Os12g06220	1835	1841	G-box
LOC_Os12g06220	26	32	LTR
LOC_Os12g06220	1582	1588	LTR
LOC_Os12g06220	1620	1626	LTR
LOC_Os12g06220	472	479	GARE-motif
LOC_Os12g06220	967	972	CGTCA-motif
LOC_Os12g06220	324	330	box 4
LOC_Os12g06220	510	516	box 4
LOC_Os12g06220	563	569	box 4
LOC_Os12g06220	1992	1998	box 4
LOC_Os12g06220	1877	1883	DRE core
LOC_Os12g06220	1835	1841	ABRE3a
LOC_Os12g06220	915	922	GATA-motif
LOC_Os12g06220	1553	1560	GATA-motif
LOC_Os12g06220	1677	1687	GATA-motif
LOC_Os12g06220	1716	1723	GATA-motif
LOC_Os12g06220	472	478	MYB
LOC_Os12g06220	1270	1276	MYB
LOC_Os12g06220	1426	1432	MYB
LOC_Os12g06220	74	81	MRE
LOC_Os12g06220	1835	1841	ABRE4
LOC_Os12g06220	1264	1273	O2-site
LOC_Os12g06220	189	194	STRE
LOC_Os12g06220	914	919	STRE
LOC_Os12g06220	1070	1075	STRE
LOC_Os12g06220	1445	1450	STRE
LOC_Os12g06220	93	99	W box
LOC_Os12g06220	99	105	W box
LOC_Os12g06220	102	108	MYC
LOC_Os12g06220	287	293	MYC
LOC_Os12g06220	339	345	MYC
LOC_Os12g06220	628	634	MYC
LOC_Os12g06220	906	912	MYC
LOC_Os12g06220	392	399	Myc
LOC_Os12g06220	1738	1745	Myc
LOC_Os12g06220	106	115	I-box
LOC_Os12g06220	77	84	GT1-motif
LOC_Os12g06220	1075	1081	Myb
LOC_Os12g06220	1364	1370	G-box
LOC_Os12g06220	297	303	TGA-element
LOC_Os12g06220	945	951	TGA-element
LOC_Os12g06220	581	592	AuxRE
LOC_Os12g06220	1364	1370	ABRE
LOC_Os12g06220	1365	1370	ABRE
LOC_Os12g06220	1836	1841	ABRE
LOC_Os12g06220	865	871	CAT-box
LOC_Os12g06220	967	972	as-1

## Sheet: Table S9
Supplmentary Table 9: List of primers used for MQTL validation
Marker name	Sequences
S2329	AGCTTGAAGCCCCTGATTCC	Forward primer
S2329	AGTACGCAGAGCGTCACAAA	Reverse primer
